# Supplementary material for: Naphthalene-2,3-diol–imidazole (1/1)
Source: Acta Crystallogr Sect E Struct Rep Online. 2008 Aug 13;64(Pt 9):o1754. doi: 10.1107/S1600536808025555 (PMC2960591; doi:10.1107/S1600536808025555)
Supplement: Supplementary file 1 [file e-64-o1754-sup1.cif]

##############################################################################
###                                                                        ###
###        Electronic paper (Acta Crystallographica Section E)             ###
###                                                                        ###
##############################################################################
#                                                                            #
# This CIF contains the data in a paper accepted for publication in Acta     #
# Crystallographica Section E. It conforms to the requirements of Notes      #
# for Authors for Section E, and has been peer reviewed under the auspices   #
# of the IUCr Commission on Journals.                                        #
#                                                                            #
# Full details of the Crystallographic Information File format               #
# are given in the paper "The Crystallographic Information File (CIF):       #
# a New Standard Archive File for Crystallography" by S. R. Hall, F. H.      #
# Allen and I. D. Brown [Acta Cryst. (1991), A47, 655-685].                  #
#                                                                            #
# The current version of the core CIF dictionary is obtainable from          #
# ftp://ftp.iucr.org/pub/cif_core.dic. The current version number is 2.4.    #
#                                                                            #
# Software is freely available for graphical display of the structure(s) in  #
# this CIF.  For information consult the CIF home page http://www.iucr.org/  #
# cif/home.html                                                              #
#                                                                            #
# This file may be used for bona fide research purposes within the           #
# scientific community so long as proper attribution is given to the journal # 
# article from which it was obtained.                                        #
#                                                                            #
##############################################################################
                                             
data_global
_audit_creation_method     SHELXL-97
_journal_date_recd_electronic     2008-08-05
_journal_date_accepted     2008-08-08
_journal_name_full     'Acta Crystallographica, Section E'
_journal_year     2008
_journal_volume     64
_journal_issue      9
_journal_page_first     o1754
_journal_page_last     o1754
_journal_paper_category     QO
_journal_coeditor_code     NG2483
_publ_contact_author_name     'Dr. Yong-Tao Wang'
_publ_contact_author_address
; Department of Chemical Engineering
  Shandong Institute of Light Industy
  Jinan, Shandong  250353
  People's Republic of China
;
_publ_contact_author_email     ceswyt@sohu.com
_publ_contact_author_fax     '86 531 89000551'
_publ_contact_author_phone     '86 531 89000551'
_publ_section_title
;
Naphthalene-2,3-diol--imidazole (1/1)
;
loop_
    _publ_author_name
    _publ_author_footnote
    _publ_author_address
    'Yong-Tao Wang' ?
;
Department of Chemical Engineering
Shandong Institute of Light Industry
Jinan, Shandong 250353
People's Republic of China
;
    'Gui-Mei Tang' ?
;
Department of Chemical Engineering
Shandong Institute of Light Industry
Jinan, Shandong 250353
People's Republic of China
;
    'Wen-Zhu Wan' ?
;
Department of Chemical Engineering
Shandong Institute of Light Industry
Jinan, Shandong 250353
People's Republic of China
;
data_I
_audit_creation_method     SHELXL-97
_chemical_name_systematic
;
Naphthalene-2,3-diol--imidazole (1/1)
;
_chemical_name_common     ?
_chemical_formula_moiety     'C10 H8 O2, C3 H4 N2'
_chemical_formula_sum     'C13 H12 N2 O2'
_chemical_formula_iupac     'C10 H8 O2, C3 H4 N2'
_chemical_formula_weight     228.25
_chemical_melting_point     ?
_symmetry_cell_setting     Orthorhombic
_symmetry_space_group_name_H-M     'P b c a'
_symmetry_space_group_name_Hall     '-P 2ac 2ab'
loop_
    _symmetry_equiv_pos_as_xyz
    'x, y, z'
    '-x+1/2, -y, z+1/2'
    '-x, y+1/2, -z+1/2'
    'x+1/2, -y+1/2, -z'
    '-x, -y, -z'
    'x-1/2, y, -z-1/2'
    'x, -y-1/2, z-1/2'
    '-x-1/2, y-1/2, z'
_cell_length_a     12.0003(17)
_cell_length_b     7.7862(11)
_cell_length_c     25.863(4)
_cell_angle_alpha     90.00
_cell_angle_beta     90.00
_cell_angle_gamma     90.00
_cell_volume     2416.6(6)
_cell_formula_units_Z     8
_cell_measurement_reflns_used     5055
_cell_measurement_theta_min     2.32
_cell_measurement_theta_max     26.33
_cell_measurement_temperature     296(2)
_exptl_crystal_description     Column
_exptl_crystal_colour     yellow
_exptl_crystal_size_max     0.30
_exptl_crystal_size_mid     0.30
_exptl_crystal_size_min     0.20
_exptl_crystal_density_diffrn     1.255
_exptl_crystal_density_meas     ?
_exptl_crystal_density_method     'not measured'
_exptl_crystal_F_000     960
_exptl_absorpt_coefficient_mu     0.086
_exptl_absorpt_correction_type     None
_exptl_absorpt_process_details     ?
_exptl_absorpt_correction_T_min     ?
_exptl_absorpt_correction_T_max     ?
_exptl_special_details
;
;
_diffrn_ambient_temperature     296(2)
_diffrn_radiation_type     MoK\a
_diffrn_radiation_wavelength     0.71073
_diffrn_radiation_source     'fine-focus sealed tube'
_diffrn_radiation_monochromator     graphite
_diffrn_measurement_device_type     'Bruker SMART'
_diffrn_measurement_method     '\f and \w'
_diffrn_detector_area_resol_mean     ?
_diffrn_reflns_number     18637
_diffrn_reflns_av_R_equivalents     0.0306
_diffrn_reflns_av_sigmaI/netI     0.0193
_diffrn_reflns_theta_min     1.57
_diffrn_reflns_theta_max     27.57
_diffrn_reflns_theta_full     27.57
_diffrn_measured_fraction_theta_max     0.995
_diffrn_measured_fraction_theta_full     0.995
_diffrn_reflns_limit_h_min     -13
_diffrn_reflns_limit_h_max     15
_diffrn_reflns_limit_k_min     -10
_diffrn_reflns_limit_k_max     9
_diffrn_reflns_limit_l_min     -33
_diffrn_reflns_limit_l_max     33
_diffrn_standards_number     0
_diffrn_standards_interval_count     0
_diffrn_standards_interval_time     0
_diffrn_standards_decay_%     0
_refine_special_details
;
Refinement of <i>F</i>^2^ against ALL reflections. The weighted <i>R</i>-factor
<i>wR</i> and goodness of fit <i>S</i> are based on <i>F</i>^2^, conventional
<i>R</i>-factors <i>R</i> are based on <i>F</i>, with <i>F</i> set to zero for
negative <i>F</i>^2^. The threshold expression of <i>F</i>^2^ >
\s(<i>F</i>^2^) is used only for calculating <i>R</i>-factors(gt) <i>etc</i>.
and is not relevant to the choice of reflections for refinement.
<i>R</i>-factors based on <i>F</i>^2^ are statistically about twice as large
as those based on <i>F</i>, and <i>R</i>- factors based on ALL data will be
even larger.
;
_reflns_number_total     2777
_reflns_number_gt     2142
_reflns_threshold_expression     I>2\s(I)
_refine_ls_structure_factor_coef     Fsqd
_refine_ls_matrix_type     full
_refine_ls_R_factor_all     0.0549
_refine_ls_R_factor_gt     0.0409
_refine_ls_wR_factor_gt     0.1128
_refine_ls_wR_factor_ref     0.1246
_refine_ls_goodness_of_fit_ref     1.043
_refine_ls_restrained_S_all     1.043
_refine_ls_number_reflns     2777
_refine_ls_number_parameters     166
_refine_ls_number_restraints     3
_refine_ls_hydrogen_treatment     mixed
_refine_ls_weighting_scheme     calc
_refine_ls_weighting_details
         'calc w=1/[\s^2^(Fo^2^)+(0.0675P)^2^+0.2922P] where P=(Fo^2^+2Fc^2^)/3'
_atom_sites_solution_hydrogens     geom
_atom_sites_solution_primary     direct
_atom_sites_solution_secondary     difmap
_refine_ls_shift/su_max     0.000
_refine_ls_shift/su_mean     0.000
_refine_diff_density_max     0.159
_refine_diff_density_min     -0.198
_refine_ls_extinction_method     none
_refine_ls_extinction_coef     ?
loop_
    _atom_type_symbol
    _atom_type_description
    _atom_type_scat_dispersion_real
    _atom_type_scat_dispersion_imag
    _atom_type_scat_source
    'C' 'C' 0.0033 0.0016
                         'International Tables Vol C Tables 4.2.6.8 and 6.1.1.4'
    'H' 'H' 0.0000 0.0000
                         'International Tables Vol C Tables 4.2.6.8 and 6.1.1.4'
    'N' 'N' 0.0061 0.0033
                         'International Tables Vol C Tables 4.2.6.8 and 6.1.1.4'
    'O' 'O' 0.0106 0.0060
                         'International Tables Vol C Tables 4.2.6.8 and 6.1.1.4'
_computing_data_collection     'SMART (Bruker, 2001)'
_computing_cell_refinement     'SAINT (Bruker, 2001)'
_computing_data_reduction     'SAINT (Bruker, 2001)'
_computing_structure_solution     'SHELXS97 (Sheldrick, 2008)'
_computing_structure_refinement     'SHELXL97 (Sheldrick, 2008)'
_computing_molecular_graphics     'SHELXTL (Sheldrick, 2008)'
_computing_publication_material     'SHELXTL (Sheldrick, 2008)'
loop_
    _atom_site_type_symbol
    _atom_site_label
    _atom_site_fract_x
    _atom_site_fract_y
    _atom_site_fract_z
    _atom_site_U_iso_or_equiv
    _atom_site_adp_type
    _atom_site_calc_flag
    _atom_site_refinement_flags
    _atom_site_occupancy
    _atom_site_disorder_assembly
    _atom_site_disorder_group
    O O1 0.75477(8) 0.63170(13) 0.59205(4) 0.0517(3) Uani d D 1 . .
    H H1B 0.8003(12) 0.7228(17) 0.5918(7) 0.074(5) Uiso d D 1 . .
    O O2 0.60386(7) 0.39458(12) 0.57667(4) 0.0519(3) Uani d D 1 . .
    H H2A 0.5427(12) 0.333(2) 0.5673(8) 0.094(6) Uiso d D 1 . .
    C C1 0.63552(11) 0.78573(16) 0.65109(5) 0.0438(3) Uani d . 1 . .
    H H1A 0.6909 0.8665 0.6575 0.053 Uiso calc R 1 . .
    C C2 0.65645(10) 0.65273(15) 0.61825(4) 0.0396(3) Uani d . 1 . .
    C C3 0.57423(10) 0.52524(15) 0.60887(4) 0.0404(3) Uani d . 1 . .
    C C4 0.47199(11) 0.54089(16) 0.63144(5) 0.0455(3) Uani d . 1 . .
    H H4 0.4176 0.4587 0.6247 0.055 Uiso calc R 1 . .
    C C5 0.44700(11) 0.67966(17) 0.66483(5) 0.0443(3) Uani d . 1 . .
    C C6 0.34112(12) 0.6975(2) 0.68858(6) 0.0570(4) Uani d . 1 . .
    H H6 0.2849 0.6194 0.6809 0.068 Uiso calc R 1 . .
    C C7 0.32087(14) 0.8271(2) 0.72241(6) 0.0671(5) Uani d . 1 . .
    H H7 0.2514 0.8359 0.7381 0.081 Uiso calc R 1 . .
    C C8 0.40329(16) 0.9469(2) 0.73374(6) 0.0705(5) Uani d . 1 . .
    H H8 0.3886 1.0345 0.7572 0.085 Uiso calc R 1 . .
    C C9 0.50538(14) 0.9372(2) 0.71078(5) 0.0594(4) Uani d . 1 . .
    H H9 0.5592 1.0195 0.7183 0.071 Uiso calc R 1 . .
    C C10 0.53038(11) 0.80258(16) 0.67555(4) 0.0435(3) Uani d . 1 . .
    C C11 0.40496(13) 0.1697(2) 0.50288(5) 0.0577(4) Uani d . 1 . .
    H H11 0.4295 0.2319 0.4744 0.069 Uiso calc R 1 . .
    C C12 0.31524(16) -0.0138(3) 0.54918(7) 0.0804(5) Uani d . 1 . .
    H H12 0.2671 -0.1007 0.5597 0.096 Uiso calc R 1 . .
    C C13 0.38620(14) 0.0743(2) 0.57906(6) 0.0673(4) Uani d . 1 . .
    H H13 0.3955 0.0583 0.6144 0.081 Uiso calc R 1 . .
    N N1 0.44264(9) 0.19072(14) 0.54994(4) 0.0504(3) Uani d . 1 . .
    N N2 0.32741(12) 0.0486(2) 0.50092(5) 0.0682(4) Uani d D 1 . .
    H H2B 0.2928(17) 0.018(3) 0.4716(6) 0.113(8) Uiso d D 1 . .
loop_
    _atom_site_aniso_label
    _atom_site_aniso_U_11
    _atom_site_aniso_U_22
    _atom_site_aniso_U_33
    _atom_site_aniso_U_12
    _atom_site_aniso_U_13
    _atom_site_aniso_U_23
    O1 0.0449(5) 0.0484(6) 0.0619(6) -0.0061(4) 0.0087(4) -0.0098(4)
    O2 0.0416(5) 0.0462(5) 0.0678(6) 0.0014(4) -0.0028(4) -0.0219(4)
    C1 0.0484(7) 0.0386(7) 0.0445(6) -0.0042(5) -0.0078(5) -0.0028(5)
    C2 0.0384(6) 0.0395(7) 0.0409(6) 0.0014(5) -0.0018(5) 0.0006(5)
    C3 0.0417(7) 0.0356(6) 0.0439(6) 0.0030(5) -0.0058(5) -0.0050(5)
    C4 0.0405(7) 0.0401(7) 0.0561(7) -0.0026(5) -0.0010(5) -0.0056(6)
    C5 0.0454(7) 0.0442(7) 0.0432(6) 0.0066(6) -0.0012(5) 0.0003(5)
    C6 0.0497(8) 0.0621(9) 0.0593(8) 0.0064(7) 0.0059(6) -0.0005(7)
    C7 0.0620(10) 0.0788(11) 0.0605(9) 0.0202(9) 0.0108(7) -0.0058(8)
    C8 0.0773(12) 0.0754(11) 0.0588(9) 0.0247(9) -0.0010(8) -0.0242(8)
    C9 0.0659(10) 0.0562(9) 0.0560(8) 0.0088(7) -0.0103(7) -0.0176(7)
    C10 0.0505(7) 0.0406(7) 0.0394(6) 0.0072(5) -0.0069(5) -0.0025(5)
    C11 0.0628(9) 0.0592(9) 0.0511(7) 0.0000(7) -0.0112(7) -0.0014(6)
    C12 0.0776(12) 0.0805(12) 0.0830(12) -0.0316(10) 0.0031(9) -0.0055(10)
    C13 0.0733(11) 0.0780(11) 0.0506(8) -0.0107(9) -0.0028(7) -0.0013(7)
    N1 0.0504(6) 0.0479(6) 0.0528(6) 0.0003(5) -0.0107(5) -0.0094(5)
    N2 0.0618(8) 0.0771(10) 0.0656(8) -0.0072(7) -0.0184(7) -0.0204(7)
_geom_special_details
;
All e.s.d.'s (except the e.s.d. in the dihedral angle between two l.s. planes)
are estimated using the full covariance matrix. The cell e.s.d.'s are taken
into account individually in the estimation of e.s.d.'s in distances, angles
and torsion angles; correlations between e.s.d.'s in cell parameters are only
used when they are defined by crystal symmetry. An approximate (isotropic)
treatment of cell e.s.d.'s is used for estimating e.s.d.'s involving l.s.
planes.
;
loop_
    _geom_bond_atom_site_label_1
    _geom_bond_atom_site_label_2
    _geom_bond_site_symmetry_2
    _geom_bond_distance
    _geom_bond_publ_flag
    O1 C2 . 1.3705(15) ?
    O1 H1B . 0.895(9) ?
    O2 C3 . 1.3620(14) ?
    O2 H2A . 0.911(9) ?
    C1 C2 . 1.3627(17) ?
    C1 C10 . 1.4176(18) ?
    C1 H1A . 0.9300 ?
    C2 C3 . 1.4204(17) ?
    C3 C4 . 1.3642(17) ?
    C4 C5 . 1.4154(18) ?
    C4 H4 . 0.9300 ?
    C5 C10 . 1.4120(19) ?
    C5 C6 . 1.4180(18) ?
    C6 C7 . 1.358(2) ?
    C6 H6 . 0.9300 ?
    C7 C8 . 1.390(3) ?
    C7 H7 . 0.9300 ?
    C8 C9 . 1.363(2) ?
    C8 H8 . 0.9300 ?
    C9 C10 . 1.4207(18) ?
    C9 H9 . 0.9300 ?
    C11 N1 . 1.3089(17) ?
    C11 N2 . 1.326(2) ?
    C11 H11 . 0.9300 ?
    C12 C13 . 1.339(2) ?
    C12 N2 . 1.347(2) ?
    C12 H12 . 0.9300 ?
    C13 N1 . 1.359(2) ?
    C13 H13 . 0.9300 ?
    N2 H2B . 0.897(10) ?
loop_
    _geom_angle_atom_site_label_1
    _geom_angle_atom_site_label_2
    _geom_angle_atom_site_label_3
    _geom_angle_site_symmetry_1
    _geom_angle_site_symmetry_3
    _geom_angle
    _geom_angle_publ_flag
    C2 O1 H1B . . 115.7(11) ?
    C3 O2 H2A . . 110.3(13) ?
    C2 C1 C10 . . 120.83(11) ?
    C2 C1 H1A . . 119.6 ?
    C10 C1 H1A . . 119.6 ?
    C1 C2 O1 . . 123.90(11) ?
    C1 C2 C3 . . 120.63(11) ?
    O1 C2 C3 . . 115.47(10) ?
    O2 C3 C4 . . 124.27(11) ?
    O2 C3 C2 . . 116.43(11) ?
    C4 C3 C2 . . 119.29(11) ?
    C3 C4 C5 . . 121.32(12) ?
    C3 C4 H4 . . 119.3 ?
    C5 C4 H4 . . 119.3 ?
    C10 C5 C4 . . 119.15(12) ?
    C10 C5 C6 . . 118.92(12) ?
    C4 C5 C6 . . 121.92(13) ?
    C7 C6 C5 . . 120.81(15) ?
    C7 C6 H6 . . 119.6 ?
    C5 C6 H6 . . 119.6 ?
    C6 C7 C8 . . 120.46(15) ?
    C6 C7 H7 . . 119.8 ?
    C8 C7 H7 . . 119.8 ?
    C9 C8 C7 . . 120.68(14) ?
    C9 C8 H8 . . 119.7 ?
    C7 C8 H8 . . 119.7 ?
    C8 C9 C10 . . 120.65(15) ?
    C8 C9 H9 . . 119.7 ?
    C10 C9 H9 . . 119.7 ?
    C5 C10 C1 . . 118.71(11) ?
    C5 C10 C9 . . 118.44(13) ?
    C1 C10 C9 . . 122.85(13) ?
    N1 C11 N2 . . 111.53(14) ?
    N1 C11 H11 . . 124.2 ?
    N2 C11 H11 . . 124.2 ?
    C13 C12 N2 . . 106.33(15) ?
    C13 C12 H12 . . 126.8 ?
    N2 C12 H12 . . 126.8 ?
    C12 C13 N1 . . 109.81(15) ?
    C12 C13 H13 . . 125.1 ?
    N1 C13 H13 . . 125.1 ?
    C11 N1 C13 . . 105.05(12) ?
    C11 N2 C12 . . 107.28(12) ?
    C11 N2 H2B . . 123.1(15) ?
    C12 N2 H2B . . 129.6(15) ?
loop_
    _geom_torsion_atom_site_label_1
    _geom_torsion_atom_site_label_2
    _geom_torsion_atom_site_label_3
    _geom_torsion_atom_site_label_4
    _geom_torsion_site_symmetry_1
    _geom_torsion_site_symmetry_2
    _geom_torsion_site_symmetry_3
    _geom_torsion_site_symmetry_4
    _geom_torsion
    _geom_torsion_publ_flag
    C10 C1 C2 O1 . . . . 177.81(11) ?
    C10 C1 C2 C3 . . . . -1.71(18) ?
    C1 C2 C3 O2 . . . . -178.13(11) ?
    O1 C2 C3 O2 . . . . 2.31(16) ?
    C1 C2 C3 C4 . . . . 2.72(18) ?
    O1 C2 C3 C4 . . . . -176.84(11) ?
    O2 C3 C4 C5 . . . . 179.59(12) ?
    C2 C3 C4 C5 . . . . -1.33(19) ?
    C3 C4 C5 C10 . . . . -1.02(19) ?
    C3 C4 C5 C6 . . . . -179.96(13) ?
    C10 C5 C6 C7 . . . . -2.1(2) ?
    C4 C5 C6 C7 . . . . 176.80(14) ?
    C5 C6 C7 C8 . . . . 1.1(2) ?
    C6 C7 C8 C9 . . . . 0.6(3) ?
    C7 C8 C9 C10 . . . . -1.2(2) ?
    C4 C5 C10 C1 . . . . 2.02(18) ?
    C6 C5 C10 C1 . . . . -179.01(11) ?
    C4 C5 C10 C9 . . . . -177.49(12) ?
    C6 C5 C10 C9 . . . . 1.48(18) ?
    C2 C1 C10 C5 . . . . -0.67(18) ?
    C2 C1 C10 C9 . . . . 178.82(12) ?
    C8 C9 C10 C5 . . . . 0.2(2) ?
    C8 C9 C10 C1 . . . . -179.33(14) ?
    N2 C12 C13 N1 . . . . -0.1(2) ?
    N2 C11 N1 C13 . . . . 0.76(18) ?
    C12 C13 N1 C11 . . . . -0.39(19) ?
    N1 C11 N2 C12 . . . . -0.8(2) ?
    C13 C12 N2 C11 . . . . 0.6(2) ?
loop_
    _geom_hbond_atom_site_label_D
    _geom_hbond_atom_site_label_H
    _geom_hbond_atom_site_label_A
    _geom_hbond_site_symmetry_A
    _geom_hbond_distance_DH
    _geom_hbond_distance_HA
    _geom_hbond_distance_DA
    _geom_hbond_angle_DHA
    _geom_hbond_publ_flag
    O1 H1B O2 7_755 0.92(2) 1.78(2) 2.6877(14) 166(2) yes
    O2 H2A N1 . 1.03(2) 1.57(2) 2.5947(15) 170(2) yes
    N2 H2B O1 3_456 0.89(2) 2.09(3) 2.9185(19) 156(2) yes
