# Supplementary material for: Naphthalene-2,3-diol–imidazole (1/1)
Source: Acta Crystallogr Sect E Struct Rep Online. 2008 Aug 13;64(Pt 9):o1754. doi: 10.1107/S1600536808025555 (PMC2960591; doi:10.1107/S1600536808025555)
Supplement: Supplementary file 2 [file e-64-o1754-Isup2.hkl]

# 
# h,k,l, Fc-squared, Fo-squared, sigma(Fo-squared) and status flag 
# 
data_I
_shelx_title ' 23IM in Pbca' 
_shelx_refln_list_code          4 
_shelx_F_calc_maximum      196.16 
_exptl_crystal_F_000       960.00 
_reflns_d_resolution_high  0.7678 
 
loop_ 
 _symmetry_equiv_pos_as_xyz 
 'x, y, z' 
 '-x+1/2, -y, z+1/2' 
 '-x, y+1/2, -z+1/2' 
 'x+1/2, -y+1/2, -z' 
 '-x, -y, -z' 
 'x-1/2, y, -z-1/2' 
 'x, -y-1/2, z-1/2' 
 '-x-1/2, y-1/2, z' 
 
_cell_length_a    12.0003 
_cell_length_b     7.7862 
_cell_length_c    25.8632 
_cell_angle_alpha  90.000 
_cell_angle_beta   90.000 
_cell_angle_gamma  90.000 
 
_shelx_F_squared_multiplier     1.000 
 
loop_ 
 _refln_index_h 
 _refln_index_k 
 _refln_index_l 
 _refln_F_squared_calc 
 _refln_F_squared_meas 
 _refln_F_squared_sigma 
 _refln_observed_status 
   2   0   0     5126.72     5039.73     84.30 o 
   4   0   0     4995.23     4704.87     62.33 o 
   6   0   0      174.75      183.71      4.41 o 
   8   0   0       53.69       52.89      5.85 o 
  10   0   0      207.30      182.42     11.69 o 
  12   0   0      295.02      302.23     16.83 o 
  14   0   0      177.59      189.70     14.88 o 
   2   1   0     1919.35     2032.86     24.02 o 
   4   1   0     2260.19     2216.45     23.54 o 
   6   1   0      126.60      133.00      2.83 o 
   8   1   0      210.50      206.46      5.13 o 
  10   1   0       40.21       41.63      3.24 o 
  12   1   0       38.97       39.67      5.33 o 
  14   1   0        1.13       -1.82      3.93 o 
   0   2   0      928.14      890.43     22.84 o 
   2   2   0      165.29      152.58      2.38 o 
   4   2   0        2.15        3.47      0.74 o 
   6   2   0       56.89       72.87      2.68 o 
   8   2   0        2.88        0.27      1.43 o 
  10   2   0     1037.76      995.62     17.21 o 
  12   2   0       94.24       84.13      9.55 o 
  14   2   0        7.70       10.06      4.67 o 
   2   3   0      398.24      418.90      5.41 o 
   4   3   0     2353.08     2348.87     25.77 o 
   6   3   0        4.37        5.88      1.42 o 
   8   3   0       83.58       82.81      3.76 o 
  10   3   0      371.00      340.90      8.83 o 
  12   3   0       39.57       36.20      6.08 o 
  14   3   0        2.54        4.39      5.45 o 
   0   4   0      269.49      273.01      8.64 o 
   2   4   0     1488.33     1536.48     17.80 o 
   4   4   0        0.07        0.04      0.71 o 
   6   4   0      727.68      715.52     11.86 o 
   8   4   0      623.28      580.68     10.87 o 
  10   4   0        3.55        2.56      2.84 o 
  12   4   0       45.02       42.14      4.31 o 
  14   4   0       62.28       69.73      7.62 o 
   2   5   0       70.23       69.67      2.47 o 
   4   5   0       54.57       52.05      2.91 o 
   6   5   0        2.00        0.68      1.61 o 
   8   5   0       47.33       44.41      3.40 o 
  10   5   0       28.77       28.56      3.92 o 
  12   5   0       12.74       15.27      4.28 o 
   0   6   0     1056.36     1066.96     18.38 o 
   2   6   0        1.53       -0.53      1.21 o 
   4   6   0       35.02       30.91      2.71 o 
   6   6   0        0.26        3.16      1.85 o 
   8   6   0      611.27      758.78     17.10 o 
  10   6   0      243.18      283.80     10.29 o 
  12   6   0       19.68       16.04      4.93 o 
   2   7   0      252.08      251.67      6.38 o 
   4   7   0      157.38      169.01      9.63 o 
   6   7   0       35.00       33.79      4.20 o 
   8   7   0      165.68      152.03      7.72 o 
  10   7   0        0.46       -2.04      2.98 o 
   0   8   0      519.94      213.14     13.22 o 
   2   8   0      505.65      493.05     26.67 o 
   4   8   0        0.52        1.12      2.59 o 
   6   8   0       79.73      101.21      6.56 o 
   8   8   0       35.13       39.96      5.11 o 
   2   9   0        8.49        4.12      3.54 o 
   4   9   0       23.80       32.43      5.45 o 
   6   9   0       18.22       26.30      5.38 o 
   2  10   0       10.60       18.91      6.90 o 
   1   1   1      147.60      123.22      1.50 o 
   2   1   1     6591.32     6103.82     46.34 o 
   3   1   1     6209.68     5686.48     41.19 o 
   4   1   1        0.08       -0.27      0.45 o 
   5   1   1     1896.54     1951.46     14.24 o 
   6   1   1     1690.99     1772.77     13.93 o 
   7   1   1        3.08        4.31      0.67 o 
   8   1   1      964.71      948.53      9.11 o 
   9   1   1        9.38       13.38      1.53 o 
  10   1   1      358.52      365.28      6.49 o 
  11   1   1       15.11       19.63      3.04 o 
  12   1   1        4.44        4.78      2.69 o 
  13   1   1        9.88       12.37      3.21 o 
  14   1   1        0.00       -1.56      2.76 o 
  15   1   1        0.88       -1.07      3.12 o 
   0   2   1        8.47        3.00      2.58 o 
   1   2   1     1259.33     1283.80      9.52 o 
   2   2   1      897.25      877.32      6.77 o 
   3   2   1    19370.59    17234.24    130.16 o 
   4   2   1      152.10      143.39      2.18 o 
   5   2   1        5.87        3.22      0.61 o 
   6   2   1      266.01      272.36      3.53 o 
   7   2   1       18.71       31.34      1.58 o 
   8   2   1       55.20       55.80      2.10 o 
   9   2   1      216.72      223.93      4.22 o 
  10   2   1      800.68      794.68      9.47 o 
  11   2   1      432.47      399.74      6.75 o 
  12   2   1        7.28        1.82      2.58 o 
  13   2   1        0.58       -1.79      2.74 o 
  14   2   1        7.03        5.31      3.05 o 
  15   2   1        7.78       -2.11      3.04 o 
   1   3   1      874.35      910.17      7.38 o 
   2   3   1      767.32      794.74      7.29 o 
   3   3   1     3789.72     3841.10     26.05 o 
   4   3   1      599.00      727.41      6.23 o 
   5   3   1      701.70      675.23      6.89 o 
   6   3   1       16.72       23.91      1.43 o 
   7   3   1      507.87      525.89      7.32 o 
   8   3   1       20.40       17.42      1.65 o 
   9   3   1       40.63       46.60      2.29 o 
  10   3   1        0.45       -1.34      1.34 o 
  11   3   1       47.35       58.53      2.69 o 
  12   3   1       59.30       61.93      3.14 o 
  13   3   1        0.06       -2.61      2.61 o 
  14   3   1        8.37        4.05      3.19 o 
   0   4   1      227.97      101.67     19.74 o 
   1   4   1       49.97       50.22      1.38 o 
   2   4   1       43.47       42.06      1.22 o 
   3   4   1     1292.96     1427.23     11.26 o 
   4   4   1       40.31       56.85      1.43 o 
   5   4   1      958.75     1011.47     10.65 o 
   6   4   1       12.50        9.41      1.26 o 
   7   4   1       30.33       24.90      1.71 o 
   8   4   1        0.57       -1.17      1.17 o 
   9   4   1       25.70       25.76      2.04 o 
  10   4   1        7.57        6.62      1.71 o 
  11   4   1       84.72       95.04      3.47 o 
  12   4   1       89.33      101.47      4.72 o 
  13   4   1       87.75      100.51      4.29 o 
  14   4   1       10.95        8.95      3.51 o 
   1   5   1      653.66      654.42      6.33 o 
   2   5   1      697.66      735.82      6.62 o 
   3   5   1       75.84       71.71      2.76 o 
   4   5   1      147.32      163.74      3.10 o 
   5   5   1      113.49      115.50      2.91 o 
   6   5   1      112.88      119.22      3.11 o 
   7   5   1       12.38       15.26      1.84 o 
   8   5   1      212.55      196.06      4.32 o 
   9   5   1       12.23       14.93      1.86 o 
  10   5   1      181.33      177.25      4.48 o 
  11   5   1        9.85        9.90      1.99 o 
  12   5   1        5.08        2.56      2.22 o 
  13   5   1       39.26       42.58      3.59 o 
   0   6   1       60.52       59.63      3.82 o 
   1   6   1      514.77      491.65      5.27 o 
   2   6   1       97.34       93.53      2.26 o 
   3   6   1       25.32       23.66      1.67 o 
   4   6   1       59.47       55.50      2.43 o 
   5   6   1       89.56       79.98      2.72 o 
   6   6   1       17.67       13.50      1.82 o 
   7   6   1      150.13      139.73      4.15 o 
   8   6   1      154.78      145.17      4.46 o 
   9   6   1      376.82      365.21      7.19 o 
  10   6   1        0.70       -0.49      2.12 o 
  11   6   1       12.62       13.96      2.80 o 
  12   6   1        0.95        1.56      2.53 o 
   1   7   1      197.32      191.65      3.51 o 
   2   7   1      175.41      174.02      4.06 o 
   3   7   1        7.87        6.51      1.79 o 
   4   7   1       16.66       17.65      2.26 o 
   5   7   1       14.14       10.30      2.34 o 
   6   7   1        0.73        2.29      1.80 o 
   7   7   1       25.93       17.90      2.57 o 
   8   7   1      205.53      204.48      7.49 o 
   9   7   1       14.82       13.88      2.73 o 
  10   7   1        1.39       -1.94      2.19 o 
  11   7   1        5.89        0.76      2.39 o 
   0   8   1      329.11      313.24      9.30 o 
   1   8   1      148.33      153.76      6.52 o 
   2   8   1       58.17       64.57      3.76 o 
   3   8   1       49.71       37.80      3.21 o 
   4   8   1        0.99       -1.65      1.65 o 
   5   8   1       31.25       40.09      3.44 o 
   6   8   1        0.14       -0.84      2.13 o 
   7   8   1       19.40       28.69      3.15 o 
   8   8   1       10.15        6.94      2.60 o 
   9   8   1        0.50       -1.24      2.34 o 
   1   9   1        3.10        2.52      6.48 o 
   2   9   1       15.76       19.62      3.20 o 
   3   9   1        0.17        1.49      2.54 o 
   4   9   1       55.98       54.25      4.48 o 
   5   9   1       49.43       46.21      4.43 o 
   6   9   1       35.71       39.85      4.44 o 
   7   9   1        7.71        3.80      3.13 o 
   2  10   1        0.19       -2.66      3.67 o 
   0   0   2     2435.46     2202.37     35.62 o 
   1   0   2     3108.42     2984.55     69.95 o 
   2   0   2     3901.19     3810.80     43.68 o 
   3   0   2      613.97      663.68      8.48 o 
   4   0   2     1872.74     1802.43     19.31 o 
   5   0   2       11.90       16.95      1.07 o 
   6   0   2     2993.97     2909.29     30.93 o 
   7   0   2     3039.31     3153.65     33.66 o 
   8   0   2      160.12      175.68      3.72 o 
   9   0   2      225.73      246.05      5.48 o 
  10   0   2       17.52       28.99      5.73 o 
  11   0   2      109.59      121.67      7.26 o 
  12   0   2       15.27       24.67      4.80 o 
  13   0   2       46.07       65.21      6.82 o 
  14   0   2       33.75       25.41      5.52 o 
  15   0   2       28.70       50.61      7.18 o 
   1   1   2     7244.81     6869.01     52.05 o 
   2   1   2    10821.12     9837.88    126.17 o 
   3   1   2      897.60      915.19      7.34 o 
   4   1   2       19.90       22.17      0.69 o 
   5   1   2     1945.30     1977.48     14.50 o 
   6   1   2      209.70      193.27      2.35 o 
   7   1   2     1326.72     1433.83     11.14 o 
   8   1   2       12.06       12.90      1.13 o 
   9   1   2      747.61      714.28     11.21 o 
  10   1   2      492.19      486.67      7.05 o 
  11   1   2       98.48       94.96      4.81 o 
  12   1   2       19.41       14.46      3.04 o 
  13   1   2       18.76       16.60      3.31 o 
  14   1   2        1.35       -1.16      2.84 o 
  15   1   2        0.04       -2.95      2.95 o 
   0   2   2     2812.96     2657.75     36.07 o 
   1   2   2      894.17      825.13      6.17 o 
   2   2   2     7347.64     7039.85     53.33 o 
   3   2   2      179.05      208.30      2.49 o 
   4   2   2      463.96      516.54      4.84 o 
   5   2   2      593.27      597.67      5.56 o 
   6   2   2     2320.52     2375.49     18.47 o 
   7   2   2       17.00       15.51      1.10 o 
   8   2   2      176.70      180.69      3.54 o 
   9   2   2      607.26      605.58      7.61 o 
  10   2   2       36.96       35.71      3.06 o 
  11   2   2      338.11      333.80      6.69 o 
  12   2   2        0.12       -2.35      2.35 o 
  13   2   2       35.96       28.32      3.71 o 
  14   2   2       21.85       20.30      5.74 o 
  15   2   2        3.33        0.16      3.20 o 
   1   3   2      448.57      445.18      4.00 o 
   2   3   2      114.65      107.75      1.60 o 
   3   3   2     1736.07     1907.19     14.89 o 
   4   3   2      163.61      166.13      2.16 o 
   5   3   2     1389.44     1459.23     12.89 o 
   6   3   2       30.84       25.67      1.83 o 
   7   3   2       48.19       45.36      1.94 o 
   8   3   2        7.11        4.34      1.25 o 
   9   3   2      252.26      231.35      4.46 o 
  10   3   2        0.55       -0.48      1.33 o 
  11   3   2       24.41       19.00      2.09 o 
  12   3   2        6.45        0.65      1.69 o 
  13   3   2       22.10       18.90      3.62 o 
  14   3   2        0.16       -2.22      2.93 o 
   0   4   2      307.44      284.46     16.60 o 
   1   4   2     1530.71     1499.70     11.78 o 
   2   4   2      141.63      129.05      2.11 o 
   3   4   2      429.16      458.88      4.66 o 
   4   4   2       49.89       56.02      2.30 o 
   5   4   2       19.49       14.31      1.14 o 
   6   4   2      524.38      559.44      7.70 o 
   7   4   2       94.61       92.73      2.77 o 
   8   4   2      358.58      336.84      5.52 o 
   9   4   2       85.93       85.88      2.99 o 
  10   4   2        1.48       -0.34      1.35 o 
  11   4   2        0.02       -1.61      1.61 o 
  12   4   2        0.10        1.00      1.84 o 
  13   4   2      133.04      159.55      5.51 o 
  14   4   2        3.75        8.70      4.09 o 
   1   5   2      260.63      267.13      3.50 o 
   2   5   2        2.68        2.92      0.75 o 
   3   5   2      564.82      569.66      6.07 o 
   4   5   2        1.91        2.53      0.98 o 
   5   5   2        1.94        1.16      1.00 o 
   6   5   2       10.21       13.65      1.93 o 
   7   5   2        8.18        2.26      1.33 o 
   8   5   2       34.66       36.53      2.27 o 
   9   5   2       69.18       74.61      3.00 o 
  10   5   2        1.26        0.06      1.76 o 
  11   5   2        1.30        1.24      1.88 o 
  12   5   2        1.58       -0.89      2.02 o 
  13   5   2        0.04        0.02      2.13 o 
   0   6   2        7.95        5.86      2.13 o 
   1   6   2        0.20        0.02      0.75 o 
   2   6   2       42.05       48.82      1.68 o 
   3   6   2       24.27       26.40      1.64 o 
   4   6   2       29.63       26.01      1.98 o 
   5   6   2       10.24        5.80      1.54 o 
   6   6   2       20.69       21.20      2.02 o 
   7   6   2       14.30        9.77      1.95 o 
   8   6   2       13.17        8.97      2.05 o 
   9   6   2       27.16       31.45      2.74 o 
  10   6   2       11.43       11.09      2.24 o 
  11   6   2       13.91       15.44      3.09 o 
  12   6   2        3.44        3.83      2.76 o 
   1   7   2      993.96      980.61      9.93 o 
   2   7   2      589.77      605.12      8.68 o 
   3   7   2        1.16        1.03      1.51 o 
   4   7   2       45.58       45.90      2.60 o 
   5   7   2        0.61        0.56      1.45 o 
   6   7   2        1.03        2.19      1.75 o 
   7   7   2        1.94        2.00      2.42 o 
   8   7   2       31.64       40.43      3.39 o 
   9   7   2        5.28        5.03      2.42 o 
  10   7   2       46.72       57.57      4.10 o 
  11   7   2        0.00       -1.41      2.69 o 
   0   8   2      137.44      127.51      6.24 o 
   1   8   2      182.41      179.94      5.84 o 
   2   8   2        0.33       -1.84      1.84 o 
   3   8   2       39.97       36.57      4.19 o 
   4   8   2       30.18       30.47      3.06 o 
   5   8   2       63.74       68.32      4.18 o 
   6   8   2       13.99       16.93      2.94 o 
   7   8   2        9.17       10.35      2.83 o 
   8   8   2       11.75       12.93      3.06 o 
   9   8   2        1.06       -2.09      2.42 o 
   1   9   2       25.27       29.12      4.96 o 
   2   9   2        4.21        3.96      2.57 o 
   3   9   2        1.69        2.62      2.41 o 
   4   9   2        1.36        1.00      2.46 o 
   5   9   2       18.47       16.22      3.57 o 
   6   9   2        1.94        5.61      2.92 o 
   7   9   2        7.38        1.83      3.66 o 
   2  10   2        5.95       13.14      4.58 o 
   1   1   3     5243.03     4901.65     37.27 o 
   2   1   3     8849.80     8567.37    110.15 o 
   3   1   3     3105.72     3001.18     22.11 o 
   4   1   3      349.79      360.60      3.47 o 
   5   1   3      165.77      167.71      1.99 o 
   6   1   3      259.44      259.39      3.00 o 
   7   1   3      194.15      187.54      2.79 o 
   8   1   3      113.03      111.50      2.28 o 
   9   1   3      753.88      731.42      8.98 o 
  10   1   3      104.63      117.59      3.65 o 
  11   1   3        3.38        3.79      2.56 o 
  12   1   3        0.63        5.44      2.68 o 
  13   1   3        1.25       -3.05      3.05 o 
  14   1   3        2.74       -1.55      2.81 o 
  15   1   3       10.21        8.16      3.52 o 
   0   2   3    17793.40    16690.29    204.16 o 
   1   2   3     1141.63     1095.95      8.72 o 
   2   2   3      369.30      363.53      3.32 o 
   3   2   3       10.91        4.19      0.51 o 
   4   2   3     2313.20     2547.25     19.38 o 
   5   2   3      351.84      416.30      4.25 o 
   6   2   3       13.26       13.87      0.81 o 
   7   2   3      426.48      448.00      5.21 o 
   8   2   3       44.14       59.55      2.36 o 
   9   2   3      412.33      424.68      6.50 o 
  10   2   3      384.95      374.63      6.88 o 
  11   2   3       58.34       59.78      3.21 o 
  12   2   3       87.10       76.22      4.66 o 
  13   2   3       34.51       28.25      3.70 o 
  14   2   3        0.32       -1.44      2.79 o 
  15   2   3        0.00       -2.13      3.14 o 
   1   3   3      141.47      156.50      2.20 o 
   2   3   3      305.08      347.75      3.52 o 
   3   3   3      121.63      123.00      1.85 o 
   4   3   3     1163.07     1028.63      8.89 o 
   5   3   3     1206.40     1210.32     10.32 o 
   6   3   3      107.91      101.09      2.23 o 
   7   3   3       99.00      111.66      2.83 o 
   8   3   3      115.08      110.41      2.98 o 
   9   3   3       46.75       50.65      3.38 o 
  10   3   3       46.57       40.04      2.44 o 
  11   3   3        3.36        4.46      1.71 o 
  12   3   3        1.89        0.36      2.17 o 
  13   3   3       58.33       52.96      4.52 o 
  14   3   3       11.30        8.90      3.37 o 
   0   4   3        0.02       -0.59      0.59 o 
   1   4   3      553.67      588.84      5.54 o 
   2   4   3      905.95      959.99      8.63 o 
   3   4   3      106.29      156.80      2.48 o 
   4   4   3        3.83        2.71      0.59 o 
   5   4   3      135.75      130.36      3.29 o 
   6   4   3        0.07       -0.91      0.91 o 
   7   4   3       83.26       71.74      2.49 o 
   8   4   3      234.37      250.99      4.71 o 
   9   4   3       51.98       55.68      2.54 o 
  10   4   3      100.09       87.93      3.42 o 
  11   4   3       15.57       14.27      2.74 o 
  12   4   3        0.74       -0.16      1.87 o 
  13   4   3       18.31       17.01      3.52 o 
  14   4   3       13.07       12.39      4.32 o 
   1   5   3      465.86      481.47      5.09 o 
   2   5   3       42.90       37.00      1.38 o 
   3   5   3        1.55        1.08      0.73 o 
   4   5   3        6.79        8.66      1.20 o 
   5   5   3       19.49       17.95      1.59 o 
   6   5   3      507.64      481.70      6.72 o 
   7   5   3      169.23      158.45      5.27 o 
   8   5   3       62.11       68.93      2.83 o 
   9   5   3      100.56      112.66      3.93 o 
  10   5   3       60.04       63.10      4.29 o 
  11   5   3       11.29       12.69      2.64 o 
  12   5   3      100.13      116.32      4.86 o 
  13   5   3       15.69       18.62      2.92 o 
   0   6   3      413.61      402.93      7.98 o 
   1   6   3       74.73       75.98      2.05 o 
   2   6   3     1525.30     1475.88     13.90 o 
   3   6   3       56.19       53.68      2.49 o 
   4   6   3       50.30       48.09      2.45 o 
   5   6   3        3.60        2.36      1.39 o 
   6   6   3      103.95      103.45      5.65 o 
   7   6   3       99.88       88.06      3.45 o 
   8   6   3       90.55       87.59      4.25 o 
   9   6   3      482.38      467.18      8.24 o 
  10   6   3      207.74      208.70      5.96 o 
  11   6   3       22.54       21.00      3.13 o 
  12   6   3       11.91       18.39      3.34 o 
   1   7   3      168.06      161.79      4.11 o 
   2   7   3       28.13       30.17      2.28 o 
   3   7   3        0.19       -1.42      1.42 o 
   4   7   3       17.44       19.13      2.01 o 
   5   7   3        2.02       -0.12      1.47 o 
   6   7   3        0.36       -1.46      1.46 o 
   7   7   3       41.20       36.72      2.70 o 
   8   7   3        1.44        1.50      2.09 o 
   9   7   3       27.87       19.04      2.85 o 
  10   7   3        8.08       11.21      5.24 o 
  11   7   3        0.12       -2.56      2.56 o 
   0   8   3      464.41      457.48     19.42 o 
   1   8   3      124.01      134.19      4.96 o 
   2   8   3        4.24        0.74      1.84 o 
   3   8   3       25.40       26.55      2.92 o 
   4   8   3       37.33       34.19      3.20 o 
   5   8   3      105.30      104.28      4.94 o 
   6   8   3       16.95       15.45      2.91 o 
   7   8   3        4.26        2.21      2.32 o 
   8   8   3        0.01        0.33      2.63 o 
   9   8   3        1.66        0.91      2.99 o 
   1   9   3       85.17       84.34      7.13 o 
   2   9   3       11.19       11.34      3.34 o 
   3   9   3       10.23        8.98      3.23 o 
   4   9   3       15.06       14.11      3.74 o 
   5   9   3        7.70        5.53      3.26 o 
   6   9   3        0.01        0.78      2.77 o 
   7   9   3        2.18        4.99      4.06 o 
   2  10   3        1.68        0.03      5.24 o 
   0   0   4     2218.31     2427.81     32.21 o 
   1   0   4     4504.84     4290.87     43.56 o 
   2   0   4      856.60      857.19     19.26 o 
   3   0   4      608.64      658.25      8.69 o 
   4   0   4      443.53      466.94      6.84 o 
   5   0   4       10.56        9.40      1.19 o 
   6   0   4      725.08      739.65      9.34 o 
   7   0   4     1208.12     1239.59     14.63 o 
   8   0   4      745.97      779.56     10.24 o 
   9   0   4       38.65       39.32      2.86 o 
  10   0   4      939.84      937.12     30.39 o 
  11   0   4      303.23      283.61     10.88 o 
  12   0   4       50.87       54.79     17.90 o 
  13   0   4      129.04      137.08      8.81 o 
  14   0   4        9.76        7.85      4.86 o 
  15   0   4        0.87        1.98      4.59 o 
   1   1   4    38478.57    30842.56    417.38 o 
   2   1   4      476.79      491.37      8.05 o 
   3   1   4      233.50      202.64      2.04 o 
   4   1   4     3393.49     3495.73     25.73 o 
   5   1   4        8.44        6.38      0.56 o 
   6   1   4      688.59      792.36      8.84 o 
   7   1   4        3.46        1.04      0.60 o 
   8   1   4      458.88      476.19      5.38 o 
   9   1   4       68.97       68.52      3.35 o 
  10   1   4        0.08       -1.61      1.61 o 
  11   1   4       72.70       66.75      4.21 o 
  12   1   4       17.72       20.22      3.33 o 
  13   1   4       22.21       20.09      3.42 o 
  14   1   4        1.12       -2.56      2.80 o 
  15   1   4        7.50        4.39      3.26 o 
   0   2   4      561.80      571.55      7.91 o 
   1   2   4     1370.16     1287.51     10.62 o 
   2   2   4     2288.69     2269.68     16.22 o 
   3   2   4     2202.82     2244.92     16.88 o 
   4   2   4      272.44      334.38      3.43 o 
   5   2   4     1078.63     1127.85     10.70 o 
   6   2   4     1338.80     1317.94     11.58 o 
   7   2   4      209.44      207.04      3.39 o 
   8   2   4       70.14       71.44      2.53 o 
   9   2   4       39.20       37.05      2.59 o 
  10   2   4       35.73       33.41      3.99 o 
  11   2   4       18.11       12.71      2.07 o 
  12   2   4        0.38       -0.48      2.51 o 
  13   2   4       11.45       12.10      3.13 o 
  14   2   4        0.40       -2.71      3.22 o 
  15   2   4        5.75        7.89      3.59 o 
   1   3   4      261.76      218.42      2.88 o 
   2   3   4        1.49        0.49      0.47 o 
   3   3   4        1.30       -0.16      0.45 o 
   4   3   4      706.13      709.72      6.00 o 
   5   3   4      640.66      564.21      5.64 o 
   6   3   4       79.27       80.14      2.71 o 
   7   3   4        0.34        2.31      1.07 o 
   8   3   4      228.98      261.56      4.91 o 
   9   3   4     1011.39      963.08     11.71 o 
  10   3   4      113.17      103.58      3.46 o 
  11   3   4      124.26      104.95      4.02 o 
  12   3   4       22.33       24.14      2.59 o 
  13   3   4       10.15        9.41      3.18 o 
  14   3   4        2.38       -2.25      3.01 o 
   0   4   4      372.78      377.86      6.77 o 
   1   4   4     2060.13     2077.92     16.52 o 
   2   4   4     1383.04     1424.74     11.35 o 
   3   4   4       13.35        7.20      0.80 o 
   4   4   4       12.85        9.18      0.77 o 
   5   4   4       38.70       36.01      2.08 o 
   6   4   4        5.67        1.23      1.02 o 
   7   4   4       86.85       96.31      2.80 o 
   8   4   4       24.85       23.77      2.19 o 
   9   4   4       25.58       27.39      2.20 o 
  10   4   4       30.58       27.15      2.30 o 
  11   4   4        1.45       -1.04      1.56 o 
  12   4   4       24.40       24.01      3.30 o 
  13   4   4       39.13       41.27      3.92 o 
  14   4   4       14.42       21.72      4.66 o 
   1   5   4        1.54        0.00      0.62 o 
   2   5   4       40.55       52.92      1.71 o 
   3   5   4       26.17       26.43      1.70 o 
   4   5   4     1154.12     1226.22     11.81 o 
   5   5   4        0.07        0.04      0.95 o 
   6   5   4      143.87      150.57      4.73 o 
   7   5   4      229.29      232.23      5.04 o 
   8   5   4      903.62      862.55     11.45 o 
   9   5   4      192.35      222.60      5.69 o 
  10   5   4        3.65        2.26      1.86 o 
  11   5   4        1.39        1.07      1.91 o 
  12   5   4        8.49        6.42      2.30 o 
  13   5   4        0.00        0.15      2.59 o 
   0   6   4       44.53       34.04     10.65 o 
   1   6   4       12.79       13.46      1.32 o 
   2   6   4       30.69       24.58      1.53 o 
   3   6   4       25.56       28.53      1.89 o 
   4   6   4       51.70       50.11      2.48 o 
   5   6   4        7.72        5.70      1.50 o 
   6   6   4       21.18       18.81      2.66 o 
   7   6   4        3.52        4.55      1.64 o 
   8   6   4        0.85        2.21      1.70 o 
   9   6   4       17.11       13.11      2.35 o 
  10   6   4       51.31       61.35      3.75 o 
  11   6   4       44.93       52.66      4.27 o 
  12   6   4        6.36        8.38      2.59 o 
   1   7   4      147.43      153.81      4.02 o 
   2   7   4       15.08        9.57      2.49 o 
   3   7   4      157.86      147.19      5.35 o 
   4   7   4       14.04       17.52      2.22 o 
   5   7   4      108.00      103.05      4.04 o 
   6   7   4       31.04       32.49      2.54 o 
   7   7   4        3.49        6.70      1.81 o 
   8   7   4       65.17       66.02      3.73 o 
   9   7   4      112.19      134.26      8.24 o 
  10   7   4       36.09       29.53      3.62 o 
  11   7   4       24.78       26.16      3.75 o 
   0   8   4      139.49      155.08      8.12 o 
   1   8   4       16.32       11.86      2.02 o 
   2   8   4       34.27       32.21      3.05 o 
   3   8   4       30.67       32.74      3.55 o 
   4   8   4        3.92        3.35      2.35 o 
   5   8   4       97.84       91.88      5.32 o 
   6   8   4       18.37       22.15      3.66 o 
   7   8   4       36.69       41.85      4.35 o 
   8   8   4        2.62        1.30      3.32 o 
   9   8   4       22.02       27.48      4.09 o 
   1   9   4      242.20      269.08     11.72 o 
   2   9   4       13.77        6.31      3.02 o 
   3   9   4        0.64       -0.01      2.80 o 
   4   9   4        9.72        8.38      3.02 o 
   5   9   4        0.92       -1.08      2.53 o 
   6   9   4        0.17       -2.51      2.51 o 
   1   1   5    21682.31    19778.16    167.34 o 
   2   1   5    16666.65    15948.50    126.03 o 
   3   1   5        2.10        1.61      0.36 o 
   4   1   5      801.41      837.84      6.62 o 
   5   1   5       28.74       24.48      0.82 o 
   6   1   5      134.05      154.77      2.09 o 
   7   1   5        1.13        1.10      0.52 o 
   8   1   5        7.10        7.32      1.11 o 
   9   1   5       39.76       44.83      2.90 o 
  10   1   5       38.82       34.35      2.32 o 
  11   1   5      386.87      403.34      7.94 o 
  12   1   5      200.45      206.65      7.00 o 
  13   1   5       11.11        7.84      3.02 o 
  14   1   5        2.40        1.20      3.74 o 
  15   1   5        8.94       11.52      3.68 o 
   0   2   5     3430.75     3261.45     38.07 o 
   1   2   5     4902.70     4672.22     37.96 o 
   2   2   5       12.25       15.25      1.37 o 
   3   2   5     1731.35     1663.27     12.23 o 
   4   2   5      382.91      400.69      3.98 o 
   5   2   5      605.58      652.75      5.97 o 
   6   2   5      155.71      175.06      2.42 o 
   7   2   5      191.01      189.11      3.07 o 
   8   2   5       19.62       17.93      1.79 o 
   9   2   5      297.35      312.28      5.43 o 
  10   2   5       49.17       46.56      2.47 o 
  11   2   5      593.87      568.76     10.48 o 
  12   2   5       52.15       40.96      3.20 o 
  13   2   5       15.06       16.85      3.32 o 
  14   2   5       10.63       12.65      3.53 o 
  15   2   5        6.50        2.00      3.45 o 
   1   3   5       60.35       67.32      1.38 o 
   2   3   5     1391.30     1478.75     12.60 o 
   3   3   5      233.78      231.23      2.60 o 
   4   3   5     1541.61     1646.16     12.46 o 
   5   3   5      243.36      217.56      3.12 o 
   6   3   5      204.72      254.02      3.90 o 
   7   3   5       86.58       86.73      2.72 o 
   8   3   5       45.27       35.06      2.94 o 
   9   3   5       93.11       97.96      3.34 o 
  10   3   5        0.35       -1.19      1.61 o 
  11   3   5       16.46       13.72      2.66 o 
  12   3   5       81.35       83.59      4.30 o 
  13   3   5       48.43       43.52      4.36 o 
  14   3   5       58.37       57.20      6.58 o 
   0   4   5     2492.20     2486.37     30.81 o 
   1   4   5      565.94      571.15      5.72 o 
   2   4   5     1368.23     1431.37     11.94 o 
   3   4   5     1627.47     1652.07     12.95 o 
   4   4   5        9.50       11.28      0.73 o 
   5   4   5       34.23       38.90      2.08 o 
   6   4   5       66.09       74.37      2.58 o 
   7   4   5      128.42      122.58      3.99 o 
   8   4   5       87.60       94.42      3.24 o 
   9   4   5      239.50      234.11      5.09 o 
  10   4   5        3.39        1.96      1.71 o 
  11   4   5       26.74       23.05      2.74 o 
  12   4   5       13.14       10.38      2.30 o 
  13   4   5       13.55       18.13      2.98 o 
  14   4   5        2.83        1.04      3.58 o 
   1   5   5       76.44       77.56      1.93 o 
   2   5   5      441.86      467.02      5.26 o 
   3   5   5       64.28       65.00      2.38 o 
   4   5   5       12.69       13.58      1.41 o 
   5   5   5       10.53       12.73      1.58 o 
   6   5   5      658.18      599.02      9.30 o 
   7   5   5      115.58      136.85      4.23 o 
   8   5   5      465.61      451.42      8.20 o 
   9   5   5        0.15        1.74      1.79 o 
  10   5   5        0.02       -1.71      1.71 o 
  11   5   5        1.99        4.99      2.07 o 
  12   5   5       25.29       26.28      3.33 o 
  13   5   5        0.09       -1.42      2.18 o 
   0   6   5       30.28       14.29      2.00 o 
   1   6   5        6.08        7.68      1.41 o 
   2   6   5        6.25        5.06      1.23 o 
   3   6   5      652.19      645.89      8.26 o 
   4   6   5      197.79      201.67      4.58 o 
   5   6   5       62.24       56.61      2.72 o 
   6   6   5        3.60        4.04      1.69 o 
   7   6   5      110.27      108.77      4.55 o 
   8   6   5       23.41       25.93      2.59 o 
   9   6   5       51.13       51.75      3.60 o 
  10   6   5        3.41        3.88      2.16 o 
  11   6   5        0.53       -1.40      2.12 o 
  12   6   5       19.90       20.41      3.36 o 
   1   7   5        0.99        0.90      1.26 o 
   2   7   5      368.77      367.47      7.11 o 
   3   7   5      248.15      242.51      6.40 o 
   4   7   5       64.92       64.47      3.59 o 
   5   7   5      120.29      106.22      4.52 o 
   6   7   5       31.05       33.77      3.05 o 
   7   7   5        0.00        1.00      2.02 o 
   8   7   5       33.61       30.94      3.23 o 
   9   7   5       44.54       50.58      3.50 o 
  10   7   5       29.05       23.79      3.47 o 
  11   7   5        0.06        0.65      2.57 o 
   0   8   5      240.87      234.59      7.13 o 
   1   8   5      116.20      121.48      4.85 o 
   2   8   5       29.35       21.83      2.70 o 
   3   8   5       63.89       61.94      4.80 o 
   4   8   5        4.46        5.60      2.23 o 
   5   8   5        0.71       -0.79      2.39 o 
   6   8   5       53.19       54.21      4.63 o 
   7   8   5       43.36       29.72      4.08 o 
   8   8   5        4.12        5.58      3.02 o 
   9   8   5       17.10       13.11      3.64 o 
   1   9   5       13.98       19.73      5.29 o 
   2   9   5        7.05        5.45      2.68 o 
   3   9   5        7.39       10.09      2.93 o 
   4   9   5       46.82       44.37      4.36 o 
   5   9   5       37.09       54.83      4.83 o 
   6   9   5       47.01       51.37      4.95 o 
   0   0   6     1436.96     1298.93     17.99 o 
   1   0   6    27661.68    25006.06    552.84 o 
   2   0   6     2735.70     2775.56     26.35 o 
   3   0   6       26.76       32.64      1.19 o 
   4   0   6       96.58      120.27      2.53 o 
   5   0   6     1764.97     1891.95     20.88 o 
   6   0   6     6837.36     6886.07     70.74 o 
   7   0   6      116.39      111.47      2.90 o 
   8   0   6      955.26      943.58     12.01 o 
   9   0   6      245.64      270.83      5.96 o 
  10   0   6      327.48      337.34     11.33 o 
  11   0   6      988.81     1024.88     24.21 o 
  12   0   6      158.62      175.29      9.37 o 
  13   0   6       27.04       24.90      5.25 o 
  14   0   6       18.18       11.25      4.75 o 
  15   0   6        2.30        0.39      4.65 o 
   1   1   6      734.89      804.65      6.19 o 
   2   1   6     3455.19     3275.53     23.97 o 
   3   1   6      145.52      150.08      1.96 o 
   4   1   6       12.44       16.97      0.67 o 
   5   1   6     1172.97     1192.89      9.25 o 
   6   1   6      231.69      255.85      2.90 o 
   7   1   6       29.29       31.62      1.07 o 
   8   1   6      239.58      250.21      3.82 o 
   9   1   6       72.89       75.74      2.24 o 
  10   1   6      136.36      130.04      5.28 o 
  11   1   6      141.51      154.35      6.11 o 
  12   1   6      226.50      207.04      7.03 o 
  13   1   6        0.13        2.44      2.83 o 
  14   1   6       24.53       26.03      3.90 o 
  15   1   6        6.77        4.92      3.49 o 
   0   2   6    10318.34    10054.83    113.51 o 
   1   2   6      593.53      560.06      5.67 o 
   2   2   6     3924.36     3893.91     28.62 o 
   3   2   6      319.94      379.83      3.67 o 
   4   2   6     1883.98     2016.45     16.29 o 
   5   2   6       44.18       67.49      1.95 o 
   6   2   6      798.18      812.94      7.32 o 
   7   2   6      286.81      270.19      3.66 o 
   8   2   6       94.55      105.74      2.99 o 
   9   2   6      556.76      521.05      7.44 o 
  10   2   6        4.83        5.18      1.56 o 
  11   2   6        0.35       -0.03      1.46 o 
  12   2   6       19.97       17.40      2.56 o 
  13   2   6        0.01       -1.67      2.69 o 
  14   2   6        2.39        1.72      3.03 o 
  15   2   6        1.20       -2.34      3.32 o 
   1   3   6       23.53       22.51      1.18 o 
   2   3   6      452.68      454.03      4.44 o 
   3   3   6       31.82       37.16      1.02 o 
   4   3   6       80.49       93.87      1.66 o 
   5   3   6       14.81        9.98      1.10 o 
   6   3   6        0.26       -0.08      0.97 o 
   7   3   6       17.58       23.13      1.87 o 
   8   3   6      108.13      109.27      3.26 o 
   9   3   6       23.00       27.84      3.12 o 
  10   3   6      100.09      114.50      3.61 o 
  11   3   6        0.01       -0.68      1.54 o 
  12   3   6       11.37        8.87      2.41 o 
  13   3   6       10.69       13.89      3.02 o 
  14   3   6       14.08       16.93      4.46 o 
   0   4   6     3005.69     2905.18     35.58 o 
   1   4   6        3.25        2.28      0.65 o 
   2   4   6      478.57      472.81      4.98 o 
   3   4   6      223.01      252.43      3.29 o 
   4   4   6        2.26        6.80      0.78 o 
   5   4   6        7.84        9.07      1.13 o 
   6   4   6        5.52        6.06      1.21 o 
   7   4   6       13.11        9.72      1.55 o 
   8   4   6      709.30      680.12     10.18 o 
   9   4   6      257.98      243.21      5.70 o 
  10   4   6       46.40       50.97      3.43 o 
  11   4   6        0.00       -1.62      1.62 o 
  12   4   6        4.14        2.60      2.09 o 
  13   4   6       25.98       28.54      3.35 o 
  14   4   6       46.16       50.31      5.77 o 
   1   5   6       27.68       22.22      1.34 o 
   2   5   6        9.60        9.32      1.08 o 
   3   5   6       35.65       38.03      1.61 o 
   4   5   6      168.26      174.22      3.86 o 
   5   5   6        0.01        0.50      1.17 o 
   6   5   6       17.34       11.80      1.83 o 
   7   5   6      100.34       84.67      6.29 o 
   8   5   6      148.79      136.31      4.60 o 
   9   5   6        0.03       -0.89      1.60 o 
  10   5   6       21.55       25.77      2.70 o 
  11   5   6        6.22        4.41      2.35 o 
  12   5   6       16.07       13.69      2.62 o 
  13   5   6       21.55       17.76      2.83 o 
   0   6   6      370.01      370.38      7.98 o 
   1   6   6      494.56      497.60      6.80 o 
   2   6   6      357.84      361.16      5.58 o 
   3   6   6       80.11       79.13      3.27 o 
   4   6   6      148.80      151.26      4.32 o 
   5   6   6       16.61       16.85      2.08 o 
   6   6   6      103.28      100.78      3.84 o 
   7   6   6       87.48       96.07      3.91 o 
   8   6   6       19.33       12.87      2.24 o 
   9   6   6       26.48       38.17      3.06 o 
  10   6   6       37.74       36.25      3.18 o 
  11   6   6       43.38       46.06      3.57 o 
  12   6   6       20.01       23.17      3.52 o 
   1   7   6       82.97       83.26      2.92 o 
   2   7   6       54.46       47.32      2.95 o 
   3   7   6      111.77      117.74      4.62 o 
   4   7   6      110.40      110.66      4.52 o 
   5   7   6        4.02        8.49      2.10 o 
   6   7   6        1.75        1.06      1.83 o 
   7   7   6       38.44       36.20      3.28 o 
   8   7   6       12.89        9.77      4.85 o 
   9   7   6       12.91       15.53      2.90 o 
  10   7   6        0.00        0.28      2.61 o 
   0   8   6      398.45      424.65     11.44 o 
   1   8   6        0.00       -1.89      1.89 o 
   2   8   6        0.76       -0.58      1.88 o 
   3   8   6       13.37       14.28      2.61 o 
   4   8   6       20.86       17.30      2.75 o 
   5   8   6       17.06       20.79      2.81 o 
   6   8   6        7.78        9.83      2.58 o 
   7   8   6        1.43        1.95      3.56 o 
   8   8   6        0.07        0.74      2.98 o 
   9   8   6        8.38        4.77      3.07 o 
   1   9   6       24.14       25.88      4.69 o 
   2   9   6        4.13        7.62      2.84 o 
   3   9   6        0.86        1.57      2.54 o 
   4   9   6       11.69       11.90      3.21 o 
   5   9   6       20.88       28.61      4.09 o 
   6   9   6        0.02       -0.44      2.87 o 
   1   1   7     3593.73     3692.69     24.62 o 
   2   1   7     4921.38     4869.41     32.25 o 
   3   1   7     3111.05     3228.66     23.81 o 
   4   1   7     1079.75     1180.83      9.56 o 
   5   1   7      964.18      903.30      7.33 o 
   6   1   7      435.81      403.21      4.03 o 
   7   1   7        9.58       15.44      0.94 o 
   8   1   7       15.27       17.59      1.16 o 
   9   1   7        0.08       -0.74      0.82 o 
  10   1   7       78.14       67.46      4.45 o 
  11   1   7       23.50       35.31      3.30 o 
  12   1   7       21.31       16.03      3.15 o 
  13   1   7        0.75       -1.61      2.69 o 
  14   1   7       11.92        8.67      3.42 o 
  15   1   7        5.00        4.05      3.49 o 
   0   2   7      582.58      629.75      7.94 o 
   1   2   7     1858.11     1830.69     14.08 o 
   2   2   7     1014.47     1020.47      7.91 o 
   3   2   7     2051.63     2000.19     16.39 o 
   4   2   7      776.74      786.27      9.62 o 
   5   2   7      342.55      394.46      3.84 o 
   6   2   7       42.80       52.16      1.39 o 
   7   2   7      257.15      249.26      3.55 o 
   8   2   7      491.23      506.72      6.36 o 
   9   2   7       23.36       24.31      1.92 o 
  10   2   7       84.21       83.61      3.06 o 
  11   2   7       50.55       47.58      2.84 o 
  12   2   7       34.42       35.20      3.62 o 
  13   2   7       17.58       11.97      3.24 o 
  14   2   7        1.72        1.78      3.06 o 
   1   3   7     1238.08     1272.94     12.61 o 
   2   3   7     1117.95     1214.22      9.97 o 
   3   3   7      171.46      175.69      2.30 o 
   4   3   7     1476.42     1405.89     10.92 o 
   5   3   7      694.62      706.16      8.78 o 
   6   3   7       28.48       22.46      1.25 o 
   7   3   7       38.90       36.63      1.83 o 
   8   3   7     1123.47     1135.81     12.97 o 
   9   3   7      606.90      575.14      8.24 o 
  10   3   7       14.89       11.82      1.81 o 
  11   3   7       24.32       15.65      2.04 o 
  12   3   7       29.87       29.55      2.98 o 
  13   3   7        7.82        9.93      2.85 o 
  14   3   7        7.78        6.90      3.96 o 
   0   4   7     1034.61     1089.65     16.16 o 
   1   4   7      155.25      171.03      2.88 o 
   2   4   7      205.88      245.53      3.32 o 
   3   4   7      242.84      260.32      3.10 o 
   4   4   7        7.19       11.42      0.88 o 
   5   4   7        0.04        0.44      0.78 o 
   6   4   7       16.54       14.57      1.44 o 
   7   4   7      688.06      698.14     10.16 o 
   8   4   7      318.26      295.44      6.17 o 
   9   4   7        5.72        7.85      2.12 o 
  10   4   7       59.51       59.45      3.29 o 
  11   4   7       67.33       74.32      4.60 o 
  12   4   7        2.86        1.89      1.89 o 
  13   4   7        2.96        0.49      2.30 o 
   1   5   7      101.73       91.05      2.29 o 
   2   5   7       86.87       79.33      2.56 o 
   3   5   7       40.14       32.76      1.56 o 
   4   5   7       29.53       34.49      1.98 o 
   5   5   7        0.10       -1.03      1.03 o 
   6   5   7       43.79       46.83      2.68 o 
   7   5   7      374.12      371.23     10.55 o 
   8   5   7      107.85      116.19      4.14 o 
   9   5   7       32.34       32.81      2.97 o 
  10   5   7        1.51       -0.13      2.04 o 
  11   5   7       30.63       30.41      2.90 o 
  12   5   7       23.38       23.61      2.94 o 
  13   5   7       28.05       32.19      3.30 o 
   0   6   7        2.81        1.70      1.54 o 
   1   6   7      198.34      188.46      3.92 o 
   2   6   7      458.50      454.50      6.45 o 
   3   6   7      431.14      412.86      7.40 o 
   4   6   7        3.52        1.50      1.48 o 
   5   6   7      158.67      158.33      5.07 o 
   6   6   7       18.29       24.68      2.36 o 
   7   6   7       32.36       32.47      2.88 o 
   8   6   7        2.08       -1.17      1.62 o 
   9   6   7        0.58       -0.68      1.82 o 
  10   6   7       82.53       71.94      3.96 o 
  11   6   7       52.28       53.08      4.59 o 
  12   6   7       10.63       17.30      2.94 o 
   1   7   7        4.32        4.02      1.43 o 
   2   7   7        1.74        1.36      1.62 o 
   3   7   7      279.07      275.23      6.25 o 
   4   7   7       13.78       10.35      2.45 o 
   5   7   7        0.98        3.25      1.88 o 
   6   7   7        0.15        0.14      1.87 o 
   7   7   7       16.45       16.26      2.70 o 
   8   7   7        0.11       -1.95      1.95 o 
   9   7   7       44.30       51.80      4.03 o 
  10   7   7       39.26       47.43      4.10 o 
   0   8   7       94.51       96.83      5.72 o 
   1   8   7       48.38       51.34      3.27 o 
   2   8   7        0.29       -1.78      1.89 o 
   3   8   7       45.41       44.13      3.78 o 
   4   8   7        6.01        4.69      2.21 o 
   5   8   7       36.27       38.54      3.60 o 
   6   8   7        0.32        0.99      2.17 o 
   7   8   7        3.59        4.97      2.43 o 
   8   8   7        6.14       10.00      3.37 o 
   9   8   7       11.19        8.88      7.73 o 
   1   9   7      136.71      141.31      6.33 o 
   2   9   7        3.34        0.75      2.74 o 
   3   9   7        0.00       -1.61      2.58 o 
   4   9   7        6.87        6.74      2.94 o 
   5   9   7        3.67        2.94      2.76 o 
   6   9   7        2.64        1.23      2.93 o 
   0   0   8       43.04       64.12      4.94 o 
   1   0   8     1247.16     1272.38     15.27 o 
   2   0   8      397.95      472.82      6.02 o 
   3   0   8       11.65       10.81      0.82 o 
   4   0   8     1009.85     1090.29     11.52 o 
   5   0   8     6965.70     7391.20     75.68 o 
   6   0   8       66.25       52.60      3.15 o 
   7   0   8       28.47       35.19      1.86 o 
   8   0   8       26.21       19.17      1.43 o 
   9   0   8        0.03       -1.34      1.34 o 
  10   0   8        0.03       -1.29      2.04 o 
  11   0   8      237.67      230.25     10.06 o 
  12   0   8      133.42      124.16      8.10 o 
  13   0   8       15.27       22.37      8.54 o 
  14   0   8       13.25        7.76      4.49 o 
  15   0   8       14.94       12.91      6.53 o 
   1   1   8     1165.23     1180.94      8.47 o 
   2   1   8     4350.24     4425.10     29.46 o 
   3   1   8        4.13        4.79      0.49 o 
   4   1   8     1564.68     1651.51     12.98 o 
   5   1   8      468.96      447.79      4.25 o 
   6   1   8     1162.97     1270.65     10.06 o 
   7   1   8        2.52        2.03      0.66 o 
   8   1   8        2.97        2.55      0.85 o 
   9   1   8       95.04       97.71      2.84 o 
  10   1   8      169.66      161.11      6.09 o 
  11   1   8      194.36      205.75      5.58 o 
  12   1   8       15.48       11.01      3.01 o 
  13   1   8       17.08       13.72      3.39 o 
  14   1   8       42.73       44.61      4.50 o 
  15   1   8        1.24       -3.17      3.17 o 
   0   2   8     4740.50     4750.18     49.20 o 
   1   2   8      593.58      583.91      5.27 o 
   2   2   8     2238.03     2374.89     18.99 o 
   3   2   8        3.05        7.07      0.51 o 
   4   2   8      284.34      330.75      3.34 o 
   5   2   8      242.19      280.35      3.19 o 
   6   2   8        6.20        8.47      0.76 o 
   7   2   8      208.15      209.41      3.23 o 
   8   2   8      375.08      358.98      5.11 o 
   9   2   8        3.24        1.59      1.71 o 
  10   2   8      264.14      259.14      5.15 o 
  11   2   8       17.84       15.22      2.15 o 
  12   2   8        0.47       -0.46      1.44 o 
  13   2   8        5.46        1.80      2.90 o 
  14   2   8        0.40       -0.34      3.41 o 
   1   3   8      193.62      229.76      2.89 o 
   2   3   8      361.60      413.53      4.31 o 
   3   3   8      327.25      365.28      3.80 o 
   4   3   8       14.90       10.60      0.81 o 
   5   3   8      133.64      139.10      2.27 o 
   6   3   8       24.62       26.15      1.31 o 
   7   3   8      158.19      148.32      3.15 o 
   8   3   8       23.34       25.94      2.00 o 
   9   3   8        9.28        9.39      1.72 o 
  10   3   8      116.55      119.18      4.01 o 
  11   3   8        0.01       -1.61      1.61 o 
  12   3   8        1.78        1.55      1.99 o 
  13   3   8       18.67       19.43      3.18 o 
  14   3   8        0.08       -3.32      3.95 o 
   0   4   8      222.69      189.16      3.78 o 
   1   4   8      575.76      553.15      6.86 o 
   2   4   8      242.20      239.71      3.25 o 
   3   4   8       26.43       25.10      1.50 o 
   4   4   8        5.00        4.76      0.91 o 
   5   4   8       75.24       82.42      2.35 o 
   6   4   8      383.67      358.27      5.77 o 
   7   4   8      702.47      665.62     12.36 o 
   8   4   8        3.25        4.67      1.70 o 
   9   4   8      174.19      173.06      4.82 o 
  10   4   8       13.31       13.95      2.15 o 
  11   4   8        5.90        4.81      1.95 o 
  12   4   8        1.80        1.89      1.96 o 
  13   4   8        6.94        5.70      2.57 o 
   1   5   8       89.44       84.40      2.95 o 
   2   5   8      102.36       99.22      3.07 o 
   3   5   8      405.41      419.47      5.41 o 
   4   5   8      142.42      131.97      3.12 o 
   5   5   8       17.50       15.02      1.94 o 
   6   5   8       11.68       11.38      1.92 o 
   7   5   8      166.27      160.66      4.77 o 
   8   5   8        4.49        2.41      1.76 o 
   9   5   8       42.61       34.92      3.09 o 
  10   5   8       76.15       75.37      3.74 o 
  11   5   8        7.63        5.01      2.09 o 
  12   5   8       18.80       17.42      2.74 o 
  13   5   8        5.20        4.73      2.67 o 
   0   6   8       70.36       70.28      3.59 o 
   1   6   8      111.95      120.38      3.18 o 
   2   6   8        1.95        0.91      1.13 o 
   3   6   8      105.62      117.69      3.95 o 
   4   6   8      271.35      249.05      5.71 o 
   5   6   8       41.76       34.78      2.92 o 
   6   6   8       19.07       16.71      2.38 o 
   7   6   8        0.23       -1.33      1.77 o 
   8   6   8       77.09       65.48      3.57 o 
   9   6   8        4.54        6.04      2.15 o 
  10   6   8       27.06       32.74      3.38 o 
  11   6   8       21.15       31.68      3.16 o 
  12   6   8       22.77       24.64      3.41 o 
   1   7   8       60.09       54.80      2.56 o 
   2   7   8       24.21       23.55      3.20 o 
   3   7   8      112.32      103.51      4.05 o 
   4   7   8      168.69      161.65      6.27 o 
   5   7   8       47.94       38.46      3.24 o 
   6   7   8       42.62       39.33      3.35 o 
   7   7   8       19.91       20.60      2.81 o 
   8   7   8        0.34        0.97      2.02 o 
   9   7   8       20.69       23.09      3.14 o 
  10   7   8       95.92      119.84      6.32 o 
   0   8   8       22.13       24.29      4.89 o 
   1   8   8      128.48      139.77      4.80 o 
   2   8   8       57.89       51.01      3.25 o 
   3   8   8       13.50       13.92      2.67 o 
   4   8   8       13.63       17.90      2.71 o 
   5   8   8        5.39        5.78      2.38 o 
   6   8   8        2.56        2.74      2.28 o 
   7   8   8       67.22       76.49      4.60 o 
   8   8   8        6.26        8.27      2.72 o 
   1   9   8       26.94       35.65      3.93 o 
   2   9   8       17.77       20.00      3.01 o 
   3   9   8        1.57       -0.71      2.34 o 
   4   9   8        4.80        2.58      2.81 o 
   5   9   8       21.95       21.48      3.75 o 
   6   9   8        4.89        7.80      3.29 o 
   1   1   9      218.51      209.65      2.16 o 
   2   1   9      534.23      526.78      4.35 o 
   3   1   9      166.23      182.34      2.10 o 
   4   1   9      957.52      937.61      7.96 o 
   5   1   9        0.15        0.64      0.40 o 
   6   1   9      213.84      207.60      2.69 o 
   7   1   9       63.27       56.58      1.60 o 
   8   1   9       43.22       48.07      1.69 o 
   9   1   9      166.22      156.78      3.32 o 
  10   1   9      100.95       93.59      3.89 o 
  11   1   9       89.52       77.61      3.29 o 
  12   1   9       63.78       62.84      6.35 o 
  13   1   9        2.18        2.98      2.99 o 
  14   1   9        0.98       -0.20      3.05 o 
   0   2   9      103.99      111.93      2.65 o 
   1   2   9     4375.02     4422.47     31.02 o 
   2   2   9     4548.48     4414.19     32.49 o 
   3   2   9      949.50      974.93      7.80 o 
   4   2   9       29.07       26.89      0.96 o 
   5   2   9      417.14      458.43      4.62 o 
   6   2   9      157.16      185.98      2.73 o 
   7   2   9       60.55       57.55      1.77 o 
   8   2   9      106.63      110.91      2.75 o 
   9   2   9      101.68      102.02      3.15 o 
  10   2   9      195.21      192.24      4.44 o 
  11   2   9      119.01      126.64      4.16 o 
  12   2   9       39.78       37.88      3.12 o 
  13   2   9       11.46       10.10      5.15 o 
  14   2   9        2.25        0.87      3.62 o 
   1   3   9       15.80       14.35      0.98 o 
   2   3   9       22.70       21.67      1.04 o 
   3   3   9       55.78       62.00      2.06 o 
   4   3   9        0.13        0.01      0.47 o 
   5   3   9       23.88       30.77      1.21 o 
   6   3   9      180.39      167.62      3.09 o 
   7   3   9      640.80      589.52      7.19 o 
   8   3   9      282.37      263.12      5.52 o 
   9   3   9        4.13        5.00      1.73 o 
  10   3   9        5.85        6.74      1.82 o 
  11   3   9       87.33       92.81      3.80 o 
  12   3   9        6.30        3.72      2.05 o 
  13   3   9        2.70        4.23      2.58 o 
  14   3   9       34.45       34.19      5.36 o 
   0   4   9      174.27      145.89      4.12 o 
   1   4   9     1195.77     1194.85     10.99 o 
   2   4   9       44.07       40.91      1.38 o 
   3   4   9        0.03       -0.59      0.59 o 
   4   4   9       71.89       76.47      1.96 o 
   5   4   9        2.52        0.83      1.03 o 
   6   4   9      220.36      223.44      4.42 o 
   7   4   9     2623.30     2551.43     30.35 o 
   8   4   9       75.22       90.59      4.06 o 
   9   4   9      331.89      308.90      6.54 o 
  10   4   9        6.70        6.81      1.92 o 
  11   4   9       53.00       48.78      3.16 o 
  12   4   9        4.53        6.27      2.16 o 
  13   4   9        5.06        5.19      2.72 o 
   1   5   9      627.60      632.23     10.81 o 
   2   5   9      490.24      519.86      6.21 o 
   3   5   9       58.90       59.23      2.19 o 
   4   5   9       12.12       12.15      1.37 o 
   5   5   9        0.03       -0.83      1.13 o 
   6   5   9        6.25        9.49      2.03 o 
   7   5   9        0.52       -1.46      1.66 o 
   8   5   9        0.02       -1.42      1.42 o 
   9   5   9        9.54       10.14      2.37 o 
  10   5   9       12.53       11.86      2.20 o 
  11   5   9        6.72       11.20      2.32 o 
  12   5   9       29.71       28.33      3.06 o 
   0   6   9        0.48        0.95      1.96 o 
   1   6   9        1.04       -0.15      1.03 o 
   2   6   9       31.90       30.11      2.12 o 
   3   6   9      643.05      652.59      9.13 o 
   4   6   9     1481.29     1446.07     23.37 o 
   5   6   9      212.66      197.04      5.72 o 
   6   6   9        0.02       -0.79      1.62 o 
   7   6   9        0.38       -1.68      1.73 o 
   8   6   9        2.03       -1.37      2.11 o 
   9   6   9       16.43       16.75      3.52 o 
  10   6   9       17.49       17.05      2.93 o 
  11   6   9        1.15       -0.58      2.36 o 
   1   7   9        4.40        3.75      1.54 o 
   2   7   9       29.51       32.42      2.93 o 
   3   7   9       58.88       64.73      3.40 o 
   4   7   9       19.88       23.46      2.83 o 
   5   7   9       20.88       24.76      3.43 o 
   6   7   9       33.16       35.85      3.27 o 
   7   7   9        1.58        6.23      2.29 o 
   8   7   9        0.01       -2.06      2.15 o 
   9   7   9        1.09       -0.14      2.52 o 
  10   7   9        4.66       10.66      2.79 o 
   0   8   9       27.33       26.50      3.82 o 
   1   8   9        0.03       -1.74      1.74 o 
   2   8   9        0.71        0.55      1.73 o 
   3   8   9        0.19        0.50      2.78 o 
   4   8   9        8.72        6.62      2.33 o 
   5   8   9        8.12        8.35      2.51 o 
   6   8   9       93.56       91.33      4.83 o 
   7   8   9        2.31        6.73      2.59 o 
   8   8   9        2.81        1.00      3.32 o 
   1   9   9       41.10       42.78      4.34 o 
   2   9   9       32.22       32.21      3.49 o 
   3   9   9        0.37        2.33      2.49 o 
   4   9   9        0.07       -2.19      2.19 o 
   5   9   9        0.18        2.67      2.43 o 
   0   0  10     2476.25     2297.51     31.57 o 
   1   0  10      656.44      615.51      7.62 o 
   2   0  10     1952.70     1923.56     20.81 o 
   3   0  10        9.93        7.55      0.78 o 
   4   0  10       26.69       18.23      1.11 o 
   5   0  10     1087.86     1198.09     12.92 o 
   6   0  10        0.01        0.46      0.89 o 
   7   0  10      148.81      127.06      3.47 o 
   8   0  10      279.43      293.29      8.04 o 
   9   0  10        9.14        6.86      1.59 o 
  10   0  10       45.88       59.85      3.29 o 
  11   0  10      660.42      583.78     16.77 o 
  12   0  10      701.93      687.22     26.85 o 
  13   0  10      293.96      315.20     12.96 o 
  14   0  10        4.72        7.40      4.60 o 
   1   1  10      188.22      159.96      1.87 o 
   2   1  10      137.98      147.74      1.84 o 
   3   1  10     1914.51     1936.51     13.68 o 
   4   1  10      192.01      191.14      2.56 o 
   5   1  10      211.18      222.39      2.63 o 
   6   1  10        0.31       -0.09      0.48 o 
   7   1  10       38.00       54.99      1.53 o 
   8   1  10       61.16       61.23      1.79 o 
   9   1  10      100.20       96.15      2.65 o 
  10   1  10       31.77       22.74      1.89 o 
  11   1  10      151.91      130.95      4.89 o 
  12   1  10      102.96      118.33      7.13 o 
  13   1  10       10.81       10.43      3.16 o 
  14   1  10       15.29       11.18      4.17 o 
   0   2  10     1156.06     1281.54     17.55 o 
   1   2  10        8.29        9.65      0.94 o 
   2   2  10     1244.98     1295.58     10.09 o 
   3   2  10      199.98      193.12      2.40 o 
   4   2  10        1.88        0.78      0.58 o 
   5   2  10       34.20       39.87      1.35 o 
   6   2  10       26.61       30.25      1.22 o 
   7   2  10        6.18        9.21      1.01 o 
   8   2  10       28.07       24.11      1.58 o 
   9   2  10        1.90        3.30      1.37 o 
  10   2  10      121.72      132.29      3.72 o 
  11   2  10        7.25        8.71      1.92 o 
  12   2  10        3.07       -1.89      1.89 o 
  13   2  10        2.33       -1.10      2.94 o 
  14   2  10       44.33       49.80      5.95 o 
   1   3  10     5547.07     5593.69     41.16 o 
   2   3  10     2730.11     2693.60     21.87 o 
   3   3  10        4.99        2.67      0.78 o 
   4   3  10        2.99        1.65      0.58 o 
   5   3  10      326.86      342.97      4.35 o 
   6   3  10       24.46       28.85      1.53 o 
   7   3  10      152.65      148.79      3.55 o 
   8   3  10      158.05      158.56      4.31 o 
   9   3  10      130.24      139.80      4.23 o 
  10   3  10       23.05       13.52      2.07 o 
  11   3  10        2.98        3.09      1.81 o 
  12   3  10        0.47        1.83      1.99 o 
  13   3  10        7.00        6.33      3.73 o 
  14   3  10        0.12       -1.51      3.74 o 
   0   4  10     1009.38     1035.95     14.98 o 
   1   4  10      115.58      131.90      2.61 o 
   2   4  10      493.83      483.97      5.22 o 
   3   4  10        3.99        5.35      0.73 o 
   4   4  10       24.38       20.92      1.21 o 
   5   4  10       44.96       49.00      1.94 o 
   6   4  10        9.89        6.17      1.39 o 
   7   4  10      388.88      400.16      7.22 o 
   8   4  10      144.94      165.95      5.40 o 
   9   4  10       36.74       34.62      3.02 o 
  10   4  10        9.70        5.11      1.94 o 
  11   4  10        2.36        0.75      1.85 o 
  12   4  10        0.28       -1.18      2.11 o 
  13   4  10        7.82        6.77      2.63 o 
   1   5  10      428.26      464.69      6.25 o 
   2   5  10      143.27      143.72      2.97 o 
   3   5  10      549.18      534.42      8.28 o 
   4   5  10        0.18       -1.15      1.15 o 
   5   5  10       33.64       34.99      2.37 o 
   6   5  10      107.84      100.44      3.68 o 
   7   5  10       43.29       35.05      2.61 o 
   8   5  10        0.01       -1.44      1.87 o 
   9   5  10       51.23       47.67      4.96 o 
  10   5  10       15.92       16.08      2.42 o 
  11   5  10        0.23       -1.06      1.77 o 
  12   5  10       18.82       18.20      2.79 o 
   0   6  10        4.78        2.40      1.82 o 
   1   6  10       10.39       12.24      1.58 o 
   2   6  10       31.90       33.77      2.44 o 
   3   6  10      171.75      167.12      4.88 o 
   4   6  10      183.67      169.07      5.33 o 
   5   6  10        0.76        1.11      2.18 o 
   6   6  10       38.45       38.57      4.11 o 
   7   6  10        2.09        2.48      2.23 o 
   8   6  10       31.79       26.47      2.99 o 
   9   6  10        3.53        5.53      2.57 o 
  10   6  10        0.73        0.28      2.13 o 
  11   6  10       15.88       27.68      3.33 o 
   1   7  10       12.47        8.80      1.94 o 
   2   7  10      152.44      153.28      5.38 o 
   3   7  10        0.01       -1.15      1.84 o 
   4   7  10       20.73       17.98      3.00 o 
   5   7  10       36.88       39.75      3.67 o 
   6   7  10        6.52        5.71      2.61 o 
   7   7  10        1.95        0.43      2.32 o 
   8   7  10        2.19        1.25      2.18 o 
   9   7  10        6.55        6.93      2.50 o 
  10   7  10        5.59       10.52      3.31 o 
   0   8  10       51.91       57.20      5.01 o 
   1   8  10        8.55       11.05      2.56 o 
   2   8  10        7.62        6.08      2.09 o 
   3   8  10        0.66        0.18      2.69 o 
   4   8  10        3.15       -0.22      2.39 o 
   5   8  10        3.22        6.67      2.80 o 
   6   8  10      142.76      165.33      7.03 o 
   7   8  10       32.71       36.15      4.20 o 
   8   8  10        0.05        2.32      2.47 o 
   1   9  10       75.87       91.22      5.75 o 
   2   9  10       53.50       54.44      5.84 o 
   3   9  10       17.12       11.40      3.99 o 
   4   9  10        4.25        4.82      2.98 o 
   5   9  10        6.24        5.49      3.06 o 
   1   1  11       93.87       93.94      1.43 o 
   2   1  11      203.30      201.84      2.28 o 
   3   1  11       85.13       85.51      1.48 o 
   4   1  11       59.06       43.65      1.20 o 
   5   1  11      159.55      175.45      2.46 o 
   6   1  11      202.00      205.56      2.65 o 
   7   1  11      185.04      200.74      3.21 o 
   8   1  11      109.01      117.74      2.44 o 
   9   1  11        0.79        0.30      0.95 o 
  10   1  11      186.47      175.60      4.47 o 
  11   1  11       58.12       64.83      3.62 o 
  12   1  11      133.01      139.75      6.06 o 
  13   1  11        5.36        8.22      3.08 o 
  14   1  11        4.98       -0.47      3.69 o 
   0   2  11     1510.93     1573.68     16.09 o 
   1   2  11     1298.30     1351.94     10.48 o 
   2   2  11      340.68      313.91      3.37 o 
   3   2  11     2584.95     2482.39     21.90 o 
   4   2  11     1077.98     1109.80      8.63 o 
   5   2  11     2085.93     2127.81     16.85 o 
   6   2  11        4.84        5.32      0.87 o 
   7   2  11       79.38       68.46      1.97 o 
   8   2  11       78.72       68.89      2.29 o 
   9   2  11      299.40      308.16      5.53 o 
  10   2  11        0.15        0.80      1.55 o 
  11   2  11       53.22       61.73      3.48 o 
  12   2  11       11.61       15.07      2.42 o 
  13   2  11       50.89       53.82      5.32 o 
  14   2  11        6.02        6.98      4.00 o 
   1   3  11      247.44      296.72      3.39 o 
   2   3  11      343.17      381.30      4.23 o 
   3   3  11      116.10      120.26      2.20 o 
   4   3  11       79.76       76.54      1.80 o 
   5   3  11       68.09       61.90      1.77 o 
   6   3  11       11.47       10.05      1.16 o 
   7   3  11       74.27       71.68      2.84 o 
   8   3  11      353.04      319.38      6.25 o 
   9   3  11      253.63      241.81      5.49 o 
  10   3  11       57.82       67.32      3.28 o 
  11   3  11       26.65       23.56      2.75 o 
  12   3  11        1.15        2.58      2.15 o 
  13   3  11        5.47        6.22      2.94 o 
  14   3  11        0.76       -2.79      3.55 o 
   0   4  11        0.69        1.48      1.13 o 
   1   4  11       46.97       53.16      1.76 o 
   2   4  11       70.86       76.04      2.72 o 
   3   4  11        0.49        0.00      0.68 o 
   4   4  11       20.05       21.59      1.49 o 
   5   4  11       60.01       64.93      2.25 o 
   6   4  11      779.65      765.69      9.73 o 
   7   4  11      285.27      313.37      6.27 o 
   8   4  11      401.76      380.34      7.98 o 
   9   4  11       35.05       37.49      2.89 o 
  10   4  11        4.48        2.33      1.81 o 
  11   4  11       19.44       18.15      2.52 o 
  12   4  11        1.54        2.22      2.15 o 
  13   4  11       27.92       35.44      5.02 o 
   1   5  11       12.57       15.75      1.34 o 
   2   5  11      941.35      944.79      9.66 o 
   3   5  11      433.23      435.45      7.34 o 
   4   5  11      247.17      252.35      4.95 o 
   5   5  11       17.75       12.36      2.07 o 
   6   5  11       24.99       27.41      2.66 o 
   7   5  11       52.66       50.71      3.33 o 
   8   5  11       19.33       17.14      2.27 o 
   9   5  11      187.40      184.14      5.82 o 
  10   5  11       19.75       13.61      2.26 o 
  11   5  11       17.59       14.93      2.46 o 
  12   5  11        2.93        1.79      2.11 o 
   0   6  11        4.00        4.30      1.83 o 
   1   6  11      179.88      191.21      4.87 o 
   2   6  11        0.01        0.59      1.36 o 
   3   6  11      264.68      243.39      5.60 o 
   4   6  11       19.15       17.92      2.20 o 
   5   6  11        2.27        2.91      1.88 o 
   6   6  11        0.24       -0.08      1.78 o 
   7   6  11        0.02        1.05      1.90 o 
   8   6  11        5.86        3.53      2.21 o 
   9   6  11        1.11        3.21      2.16 o 
  10   6  11        7.96       11.26      2.67 o 
  11   6  11       20.45       15.12      3.65 o 
   1   7  11        3.21        0.66      1.40 o 
   2   7  11      102.95      106.18      4.07 o 
   3   7  11        7.66        7.91      1.94 o 
   4   7  11        1.62        1.06      1.90 o 
   5   7  11       16.32       12.35      2.52 o 
   6   7  11        3.02        1.23      2.60 o 
   7   7  11        9.36       10.67      2.61 o 
   8   7  11        0.03        0.44      2.12 o 
   9   7  11        0.08        2.88      2.31 o 
  10   7  11       28.94       41.60      3.93 o 
   0   8  11        0.50        3.87      2.92 o 
   1   8  11        9.35        9.74      2.22 o 
   2   8  11        0.08       -1.50      1.79 o 
   3   8  11        2.10        1.40      2.03 o 
   4   8  11        2.90        4.80      2.41 o 
   5   8  11       69.63       72.71      4.41 o 
   6   8  11        4.34        5.48      2.56 o 
   7   8  11        0.10        0.34      2.31 o 
   8   8  11       30.03       40.80      3.96 o 
   1   9  11       19.14       15.70      3.08 o 
   2   9  11        2.93        3.82      2.45 o 
   3   9  11       17.09       20.85      3.96 o 
   4   9  11        1.25        2.75      2.56 o 
   5   9  11        6.09       11.31      2.90 o 
   0   0  12     3427.74     3184.98     43.41 o 
   1   0  12     1775.01     1777.99     19.57 o 
   2   0  12      703.79      720.04      9.03 o 
   3   0  12       84.45      116.40      2.73 o 
   4   0  12     1362.95     1298.47     13.87 o 
   5   0  12     2996.03     3130.16     30.79 o 
   6   0  12     2726.79     2809.57     28.10 o 
   7   0  12      187.00      184.71      8.11 o 
   8   0  12      425.58      420.92     12.86 o 
   9   0  12       22.23       25.40      5.57 o 
  10   0  12       27.56       35.13      2.70 o 
  11   0  12       63.06       51.09      7.14 o 
  12   0  12        4.45        1.30      3.88 o 
  13   0  12       40.08       51.80      6.40 o 
  14   0  12      144.75      156.11     10.27 o 
   1   1  12      375.28      401.29      3.68 o 
   2   1  12       46.39       42.64      1.06 o 
   3   1  12      267.40      281.93      3.00 o 
   4   1  12      435.08      473.81      4.41 o 
   5   1  12       16.09       12.26      0.78 o 
   6   1  12       83.71       90.01      1.77 o 
   7   1  12        3.72        2.00      0.66 o 
   8   1  12        0.09       -0.04      0.80 o 
   9   1  12      131.17      118.97      3.00 o 
  10   1  12       41.44       33.74      2.37 o 
  11   1  12        0.16       -1.39      1.54 o 
  12   1  12      134.62      132.14      5.95 o 
  13   1  12       12.19        9.47      3.79 o 
  14   1  12        4.17        3.29      3.75 o 
   0   2  12      964.90     1057.73     11.42 o 
   1   2  12      535.32      533.64      4.95 o 
   2   2  12     1229.77     1291.64      9.69 o 
   3   2  12      417.41      414.88      3.98 o 
   4   2  12     1175.29     1217.31      9.84 o 
   5   2  12      195.01      191.06      2.80 o 
   6   2  12        1.16        0.05      0.57 o 
   7   2  12       67.02       75.83      2.02 o 
   8   2  12       20.31       12.80      1.31 o 
   9   2  12        2.07       -1.03      1.38 o 
  10   2  12        1.34        0.59      1.52 o 
  11   2  12       17.79       18.33      2.18 o 
  12   2  12       15.14       14.65      2.49 o 
  13   2  12        1.02        1.29      3.51 o 
  14   2  12        0.10       -0.73      3.76 o 
   1   3  12       13.99       13.87      0.84 o 
   2   3  12        0.59       -0.60      0.61 o 
   3   3  12      229.54      235.82      3.34 o 
   4   3  12       71.39       70.07      1.80 o 
   5   3  12      271.33      269.21      3.87 o 
   6   3  12      165.95      146.25      3.15 o 
   7   3  12        0.82       -1.00      1.21 o 
   8   3  12      156.87      170.74      4.51 o 
   9   3  12        6.30        4.67      1.66 o 
  10   3  12       23.72       24.32      2.37 o 
  11   3  12        0.10       -0.12      1.88 o 
  12   3  12        0.57        1.49      2.08 o 
  13   3  12        0.66       -2.39      2.39 o 
   0   4  12     1462.17     1420.11     17.40 o 
   1   4  12      116.62      119.13      2.40 o 
   2   4  12        3.93        7.68      0.99 o 
   3   4  12      423.81      389.94      4.91 o 
   4   4  12       45.53       38.29      2.18 o 
   5   4  12      166.75      164.14      4.14 o 
   6   4  12      785.46      769.98      9.88 o 
   7   4  12        3.48        3.57      1.70 o 
   8   4  12       15.43       15.38      2.10 o 
   9   4  12      197.54      194.11      5.17 o 
  10   4  12       37.65       32.02      3.40 o 
  11   4  12       46.76       47.43      3.21 o 
  12   4  12        0.23       -1.99      2.15 o 
  13   4  12        0.93       -1.96      2.44 o 
   1   5  12       37.10       33.99      1.68 o 
   2   5  12      361.42      358.34      5.29 o 
   3   5  12        2.04        4.44      1.38 o 
   4   5  12       38.66       40.63      2.30 o 
   5   5  12       12.39        9.85      2.27 o 
   6   5  12        2.52        3.93      1.84 o 
   7   5  12       57.10       52.70      4.06 o 
   8   5  12      202.04      207.82      6.46 o 
   9   5  12        3.01        5.31      2.14 o 
  10   5  12        3.34        1.55      1.73 o 
  11   5  12        4.02        4.40      2.07 o 
  12   5  12        3.45        3.05      2.26 o 
   0   6  12       73.01       77.19      3.86 o 
   1   6  12      101.43       93.51      2.72 o 
   2   6  12      123.50      115.12      3.60 o 
   3   6  12       68.80       51.57      3.00 o 
   4   6  12      290.07      288.96      7.80 o 
   5   6  12       23.47       28.79      2.82 o 
   6   6  12       34.25       34.72      3.09 o 
   7   6  12       22.31       23.68      2.85 o 
   8   6  12        6.21        5.79      2.26 o 
   9   6  12        3.11        5.27      2.30 o 
  10   6  12        4.01        7.08      2.51 o 
  11   6  12       10.06        5.01      2.62 o 
   1   7  12        5.29        3.95      1.49 o 
   2   7  12       51.39       53.14      2.92 o 
   3   7  12       15.89       19.16      2.62 o 
   4   7  12       11.96       15.90      2.58 o 
   5   7  12        0.59        0.58      1.89 o 
   6   7  12       16.75       15.34      2.68 o 
   7   7  12        7.04        8.84      2.55 o 
   8   7  12        7.66        5.06      2.31 o 
   9   7  12       22.92       32.66      3.58 o 
   0   8  12        0.05        7.98      3.08 o 
   1   8  12        7.36        7.83      2.13 o 
   2   8  12        1.75        1.11      1.82 o 
   3   8  12       37.07       37.89      3.50 o 
   4   8  12       37.43       47.90      3.89 o 
   5   8  12        9.11       10.91      2.72 o 
   6   8  12        0.64        1.65      2.37 o 
   7   8  12       14.23       17.35      3.14 o 
   1   9  12        5.23        2.67      2.65 o 
   2   9  12        0.67        1.92      2.72 o 
   3   9  12        1.17        3.56      2.79 o 
   4   9  12        7.40        8.51      2.72 o 
   1   1  13     1576.03     1552.97     11.31 o 
   2   1  13       10.90       15.29      0.77 o 
   3   1  13     1211.11     1284.19      9.72 o 
   4   1  13      570.14      564.62      5.10 o 
   5   1  13       47.56       59.86      1.51 o 
   6   1  13       48.46       48.01      1.48 o 
   7   1  13       27.54       34.21      1.36 o 
   8   1  13        1.46        0.30      0.75 o 
   9   1  13      101.92       93.70      2.53 o 
  10   1  13       24.76       22.94      1.87 o 
  11   1  13       29.39       27.06      2.74 o 
  12   1  13       39.39       47.57      4.78 o 
  13   1  13       58.98       56.48      5.54 o 
  14   1  13        8.65        0.44      3.85 o 
   0   2  13     1024.37     1063.87     11.60 o 
   1   2  13      756.90      848.66      6.79 o 
   2   2  13     1048.37     1029.25      8.05 o 
   3   2  13     2038.23     1956.07     14.17 o 
   4   2  13      193.87      189.64      3.02 o 
   5   2  13      423.80      425.43      4.53 o 
   6   2  13       57.07       57.56      2.11 o 
   7   2  13      185.25      185.52      3.34 o 
   8   2  13      102.21       99.88      3.01 o 
   9   2  13       48.60       50.51      2.22 o 
  10   2  13        0.00       -0.80      1.45 o 
  11   2  13        7.54        7.09      1.94 o 
  12   2  13       64.80       59.34      3.61 o 
  13   2  13        0.04        1.73      3.40 o 
  14   2  13        1.07       -3.46      3.46 o 
   1   3  13      132.80      135.43      2.41 o 
   2   3  13      892.71      844.92      7.46 o 
   3   3  13     1843.73     1834.93     14.92 o 
   4   3  13      748.63      703.19      6.58 o 
   5   3  13      239.37      218.16      3.75 o 
   6   3  13     1018.42      946.86     10.26 o 
   7   3  13      600.40      584.66      8.05 o 
   8   3  13      231.89      223.34      5.67 o 
   9   3  13        0.24       -1.31      1.46 o 
  10   3  13        0.02       -1.55      1.55 o 
  11   3  13        4.21        5.48      2.19 o 
  12   3  13        7.10        1.87      2.21 o 
  13   3  13       12.62       12.13      2.76 o 
   0   4  13      129.09      128.14      5.04 o 
   1   4  13      228.56      246.28      3.60 o 
   2   4  13      316.02      309.52      4.09 o 
   3   4  13       44.04       37.93      1.64 o 
   4   4  13       33.73       34.98      2.00 o 
   5   4  13       17.33       18.96      1.70 o 
   6   4  13        0.00        0.47      1.33 o 
   7   4  13       79.67       77.74      3.37 o 
   8   4  13        3.42        2.13      1.69 o 
   9   4  13       33.94       36.12      2.98 o 
  10   4  13       14.44       10.40      2.07 o 
  11   4  13       16.04        5.73      2.10 o 
  12   4  13        5.12        8.05      2.77 o 
  13   4  13       16.67       22.45      3.64 o 
   1   5  13      133.09      132.29      2.77 o 
   2   5  13      112.23      127.21      3.07 o 
   3   5  13      435.81      413.70      6.72 o 
   4   5  13       86.94       91.02      4.32 o 
   5   5  13      246.66      239.46      5.53 o 
   6   5  13      181.38      187.00      5.58 o 
   7   5  13       16.61       16.68      2.45 o 
   8   5  13       52.20       46.19      4.51 o 
   9   5  13        7.42        3.98      2.03 o 
  10   5  13        1.66        2.15      2.11 o 
  11   5  13       23.63       28.99      3.35 o 
  12   5  13        1.76        3.77      2.77 o 
   0   6  13       49.44       51.13      2.97 o 
   1   6  13        0.16        0.97      1.11 o 
   2   6  13        5.32        4.17      1.46 o 
   3   6  13       36.64       25.14      2.17 o 
   4   6  13      292.28      274.18      6.21 o 
   5   6  13        0.75       -0.54      1.70 o 
   6   6  13       33.63       45.86      3.40 o 
   7   6  13        3.07        4.80      2.15 o 
   8   6  13       17.21       15.13      3.43 o 
   9   6  13        0.68        3.13      2.27 o 
  10   6  13       41.65       49.80      3.95 o 
  11   6  13       15.18       10.13      2.78 o 
   1   7  13        0.44        1.28      1.50 o 
   2   7  13        1.31        0.50      1.55 o 
   3   7  13       63.41       55.56      3.30 o 
   4   7  13       42.93       38.78      5.72 o 
   5   7  13        0.87       -0.77      2.25 o 
   6   7  13        2.94        6.25      2.37 o 
   7   7  13       20.37       28.42      3.25 o 
   8   7  13        0.70        2.45      3.55 o 
   9   7  13       28.75       39.40      3.82 o 
   0   8  13        9.74        7.48      3.17 o 
   1   8  13        0.69        3.42      1.92 o 
   2   8  13        0.78        1.13      1.94 o 
   3   8  13        2.95       -2.03      2.03 o 
   4   8  13        0.01        0.86      2.95 o 
   5   8  13        1.32        3.49      2.42 o 
   6   8  13       13.65       16.05      3.02 o 
   7   8  13       54.56       70.83      4.69 o 
   1   9  13       22.84       33.63      3.80 o 
   2   9  13        1.75       -1.36      2.74 o 
   3   9  13       18.18       15.13      3.45 o 
   0   0  14     1191.46     1120.78     17.14 o 
   1   0  14     1014.40      984.91     11.93 o 
   2   0  14        1.58        0.22      0.65 o 
   3   0  14      356.45      369.77      5.79 o 
   4   0  14     1063.87     1150.31     12.76 o 
   5   0  14      577.28      579.27      7.58 o 
   6   0  14      103.41      121.37      3.02 o 
   7   0  14        5.60        8.19      1.29 o 
   8   0  14      418.86      392.78      7.80 o 
   9   0  14      246.34      201.17      5.41 o 
  10   0  14      565.88      492.17     17.41 o 
  11   0  14        2.49        2.30      2.30 o 
  12   0  14        0.00       -4.04      4.04 o 
  13   0  14        4.60       -4.84      6.37 o 
  14   0  14       32.10       22.61      7.89 o 
   1   1  14      457.34      510.89      4.58 o 
   2   1  14       59.15       59.53      1.33 o 
   3   1  14      557.99      590.76      5.25 o 
   4   1  14      148.91      168.53      2.37 o 
   5   1  14       18.05       18.50      1.02 o 
   6   1  14      317.12      328.08      3.93 o 
   7   1  14      280.52      277.29      4.81 o 
   8   1  14       49.76       50.79      1.80 o 
   9   1  14      128.48      141.69      3.07 o 
  10   1  14        2.55        3.29      1.47 o 
  11   1  14       48.44       44.55      3.64 o 
  12   1  14       40.88       44.15      3.91 o 
  13   1  14       33.88       25.18      4.60 o 
  14   1  14        0.12       -2.00      3.75 o 
   0   2  14      762.90      860.64      9.82 o 
   1   2  14       63.43       59.32      1.61 o 
   2   2  14      430.71      439.65      4.48 o 
   3   2  14      339.05      360.65      3.98 o 
   4   2  14      311.23      315.05      3.71 o 
   5   2  14        1.49        0.36      0.60 o 
   6   2  14      540.67      508.87      5.66 o 
   7   2  14      205.49      202.44      6.03 o 
   8   2  14       27.43       26.32      1.58 o 
   9   2  14        0.47        0.19      1.40 o 
  10   2  14       15.79       17.03      2.12 o 
  11   2  14       12.59       15.00      2.43 o 
  12   2  14        2.77        2.21      2.14 o 
  13   2  14       13.03        8.07      3.87 o 
   1   3  14      666.83      671.99      6.70 o 
   2   3  14       99.82      110.19      2.24 o 
   3   3  14       25.34       25.19      1.22 o 
   4   3  14       78.02       86.18      1.92 o 
   5   3  14       10.46       12.75      1.14 o 
   6   3  14      190.01      181.36      3.77 o 
   7   3  14        0.84        0.70      1.17 o 
   8   3  14       18.64       19.40      1.80 o 
   9   3  14        0.09        0.79      1.43 o 
  10   3  14        0.82        0.31      1.52 o 
  11   3  14       27.76       23.06      2.48 o 
  12   3  14        7.29        4.32      2.28 o 
  13   3  14       10.35       10.00      2.79 o 
   0   4  14      210.06      207.39      4.68 o 
   1   4  14        0.81        2.60      1.22 o 
   2   4  14      175.10      160.54      2.90 o 
   3   4  14      153.30      143.33      2.88 o 
   4   4  14       76.21       86.88      2.91 o 
   5   4  14      376.04      340.74      6.37 o 
   6   4  14      158.17      156.07      4.34 o 
   7   4  14      298.04      288.39      6.02 o 
   8   4  14       27.85       25.53      2.42 o 
   9   4  14        8.56        5.02      1.86 o 
  10   4  14       91.38      103.25      4.14 o 
  11   4  14        2.73        0.65      1.96 o 
  12   4  14        2.84        3.30      2.31 o 
   1   5  14       28.89       29.96      1.60 o 
   2   5  14       37.07       34.37      1.66 o 
   3   5  14      309.67      279.43      5.43 o 
   4   5  14      433.03      418.39      6.85 o 
   5   5  14      177.17      159.64      5.51 o 
   6   5  14       33.80       28.36      2.45 o 
   7   5  14       12.59       17.38      2.60 o 
   8   5  14      116.63      109.33      4.72 o 
   9   5  14       36.71       32.23      3.12 o 
  10   5  14        1.95        0.94      1.94 o 
  11   5  14        1.80        2.05      2.76 o 
   0   6  14      360.53      367.86      7.35 o 
   1   6  14        3.00        1.57      1.08 o 
   2   6  14       56.07       50.39      2.97 o 
   3   6  14       15.91       17.11      1.98 o 
   4   6  14        3.97        2.54      1.46 o 
   5   6  14       22.90       32.70      2.68 o 
   6   6  14       13.08       18.89      2.68 o 
   7   6  14       26.15       29.33      3.07 o 
   8   6  14        0.21        3.01      2.14 o 
   9   6  14        0.50       -0.88      2.02 o 
  10   6  14        3.51       -0.22      2.35 o 
   1   7  14       27.95       32.92      2.53 o 
   2   7  14        7.24       10.34      1.96 o 
   3   7  14        7.60        5.90      2.00 o 
   4   7  14        9.74        7.50      2.33 o 
   5   7  14       72.73       70.93      4.17 o 
   6   7  14       84.67      109.27      5.10 o 
   7   7  14      112.17      131.42      5.62 o 
   8   7  14       19.13       14.06      3.41 o 
   9   7  14        0.93        0.77      2.49 o 
   0   8  14       13.88       11.37      3.47 o 
   1   8  14       32.22       27.89      4.71 o 
   2   8  14       13.89       16.89      2.56 o 
   3   8  14        8.19        8.47      2.54 o 
   4   8  14        0.03        0.53      2.17 o 
   5   8  14        3.78        6.25      2.59 o 
   6   8  14        1.18        5.27      2.58 o 
   7   8  14       51.56       71.77      4.75 o 
   1   9  14       84.71      107.03      5.60 o 
   2   9  14       22.41       35.98      9.22 o 
   3   9  14        3.41        2.55      3.91 o 
   1   1  15        7.20        4.44      0.64 o 
   2   1  15        1.11        2.64      0.57 o 
   3   1  15       28.27       32.43      1.19 o 
   4   1  15        3.74        2.33      0.65 o 
   5   1  15        1.42        0.56      0.62 o 
   6   1  15      186.87      199.93      2.84 o 
   7   1  15       10.49       11.02      1.12 o 
   8   1  15       58.64       48.71      1.95 o 
   9   1  15       89.35       86.22      2.89 o 
  10   1  15       72.41       71.55      4.16 o 
  11   1  15       26.45       31.87      3.42 o 
  12   1  15      129.30      123.63      5.43 o 
  13   1  15       24.36       33.58      4.87 o 
   0   2  15     1411.15     1518.71     16.06 o 
   1   2  15     1791.27     1837.03     14.13 o 
   2   2  15      154.78      153.98      2.39 o 
   3   2  15       67.49       66.01      1.65 o 
   4   2  15      623.82      662.38      6.29 o 
   5   2  15       11.86       14.47      1.09 o 
   6   2  15      443.97      439.69      5.21 o 
   7   2  15      358.84      338.41      5.09 o 
   8   2  15       94.26       86.89      2.49 o 
   9   2  15        9.26        9.69      1.46 o 
  10   2  15        0.60       -0.31      1.52 o 
  11   2  15        0.07        1.39      2.00 o 
  12   2  15       20.62       21.33      2.77 o 
  13   2  15      131.03      133.30      6.02 o 
   1   3  15       10.71       10.14      1.18 o 
   2   3  15       23.65       21.98      1.37 o 
   3   3  15      271.04      256.42      3.78 o 
   4   3  15       17.58       21.71      1.24 o 
   5   3  15      206.01      190.15      3.24 o 
   6   3  15       34.62       31.06      1.69 o 
   7   3  15      108.56      105.05      3.02 o 
   8   3  15       39.33       41.07      2.14 o 
   9   3  15       10.12       14.69      1.92 o 
  10   3  15       12.16       10.68      1.93 o 
  11   3  15        1.12        1.72      1.86 o 
  12   3  15       98.23      134.34      5.51 o 
  13   3  15       13.90       12.97      2.92 o 
   0   4  15      290.12      274.71      5.73 o 
   1   4  15      185.71      183.25      3.14 o 
   2   4  15      332.19      331.16      4.42 o 
   3   4  15      678.75      679.51      7.14 o 
   4   4  15      747.85      723.60      8.80 o 
   5   4  15      239.88      231.13      4.42 o 
   6   4  15       73.39       76.41      3.01 o 
   7   4  15      104.67      105.62      3.79 o 
   8   4  15       79.58       93.07      4.14 o 
   9   4  15       33.82       31.63      3.33 o 
  10   4  15       76.61       70.33      3.58 o 
  11   4  15       36.50       34.60      2.76 o 
  12   4  15        0.16        1.77      2.16 o 
   1   5  15       24.02       19.90      1.45 o 
   2   5  15      309.88      293.31      5.61 o 
   3   5  15        2.04        2.46      1.26 o 
   4   5  15      173.81      173.98      4.34 o 
   5   5  15      210.18      221.90      6.07 o 
   6   5  15       29.48       32.80      3.06 o 
   7   5  15       85.92       84.73      4.19 o 
   8   5  15       50.11       60.97      3.84 o 
   9   5  15        8.73        8.15      2.35 o 
  10   5  15        0.26        2.31      2.10 o 
  11   5  15        0.81        3.44      2.32 o 
   0   6  15      101.77      116.15      4.15 o 
   1   6  15       12.33        6.67      1.30 o 
   2   6  15        2.06       -0.60      1.24 o 
   3   6  15       83.84       83.27      3.34 o 
   4   6  15       10.48       14.20      2.15 o 
   5   6  15       47.60       50.75      3.16 o 
   6   6  15       16.20       11.01      3.51 o 
   7   6  15       30.23       37.71      3.44 o 
   8   6  15        2.28        5.91      2.34 o 
   9   6  15       30.61       37.15      4.26 o 
  10   6  15       44.29       56.34      4.12 o 
   1   7  15       46.46       41.51      2.52 o 
   2   7  15        3.55        1.83      1.54 o 
   3   7  15        3.11        3.15      1.92 o 
   4   7  15        9.10       10.33      2.47 o 
   5   7  15       40.96       47.88      3.70 o 
   6   7  15       17.15       14.97      2.90 o 
   7   7  15        3.51        6.36      2.48 o 
   8   7  15        7.85       12.19      2.84 o 
   0   8  15        0.49        0.05      2.95 o 
   1   8  15        5.43       11.40      2.75 o 
   2   8  15        9.24       10.72      2.73 o 
   3   8  15       16.58       25.80      3.19 o 
   4   8  15        1.50        4.15      2.55 o 
   5   8  15       30.10       27.87      3.44 o 
   6   8  15        2.22        0.76      2.41 o 
   1   9  15       18.33       27.79      3.75 o 
   0   0  16      180.69      208.14      6.97 o 
   1   0  16      475.27      473.96      6.37 o 
   2   0  16      242.23      235.51      4.02 o 
   3   0  16       62.29       55.23      2.22 o 
   4   0  16      845.03      873.58     11.45 o 
   5   0  16       26.03       33.60      1.77 o 
   6   0  16      349.93      366.37      5.84 o 
   7   0  16       47.47       54.21      2.34 o 
   8   0  16      190.07      186.42      4.65 o 
   9   0  16       48.68       47.06      5.30 o 
  10   0  16        1.18       -0.73      1.58 o 
  11   0  16        9.23        6.26      2.46 o 
  12   0  16       20.93       15.75      6.36 o 
  13   0  16        7.00        1.18      5.94 o 
   1   1  16      564.90      602.60      5.37 o 
   2   1  16      165.58      171.46      2.38 o 
   3   1  16       79.71       75.20      1.62 o 
   4   1  16       57.00       55.15      1.51 o 
   5   1  16       71.26       71.27      1.70 o 
   6   1  16      278.54      266.94      3.58 o 
   7   1  16        0.01        0.14      0.78 o 
   8   1  16       18.90       18.40      1.42 o 
   9   1  16        8.54       10.06      1.42 o 
  10   1  16       62.78       56.80      3.06 o 
  11   1  16       23.90       32.86      4.55 o 
  12   1  16        2.71        3.14      2.36 o 
  13   1  16       18.47       16.84      4.26 o 
   0   2  16      219.11      236.33      4.69 o 
   1   2  16       30.09       29.24      1.44 o 
   2   2  16       76.80       73.75      1.71 o 
   3   2  16      234.35      251.32      3.27 o 
   4   2  16        3.24        1.93      0.78 o 
   5   2  16      200.92      189.20      2.92 o 
   6   2  16       26.23       25.18      1.43 o 
   7   2  16        5.35        4.63      1.11 o 
   8   2  16       12.46       10.42      1.41 o 
   9   2  16        1.64       -0.86      1.18 o 
  10   2  16        9.02        6.70      1.91 o 
  11   2  16       67.09       65.68      4.04 o 
  12   2  16       39.12       39.01      3.25 o 
  13   2  16       45.13       43.93      4.06 o 
   1   3  16      373.53      383.62      4.66 o 
   2   3  16      114.93      118.06      2.44 o 
   3   3  16      700.36      692.98      7.43 o 
   4   3  16      321.54      334.96      4.76 o 
   5   3  16     1075.05     1045.07     11.17 o 
   6   3  16       94.26      103.10      2.75 o 
   7   3  16       47.30       52.52      2.58 o 
   8   3  16       18.77       21.67      1.93 o 
   9   3  16       17.40       17.91      2.56 o 
  10   3  16       13.68       14.72      2.08 o 
  11   3  16       11.07        8.49      2.17 o 
  12   3  16       41.98       46.72      3.55 o 
   0   4  16       59.26       55.60      2.67 o 
   1   4  16        3.47        2.73      0.93 o 
   2   4  16       63.97       64.61      2.02 o 
   3   4  16      133.87      141.84      4.01 o 
   4   4  16      395.55      412.36      6.20 o 
   5   4  16      172.60      161.24      3.87 o 
   6   4  16        2.26        1.41      1.13 o 
   7   4  16       39.27       39.88      2.44 o 
   8   4  16        4.52        6.51      1.97 o 
   9   4  16        4.90        3.90      1.76 o 
  10   4  16       12.13       14.33      2.29 o 
  11   4  16        1.96        2.99      2.21 o 
  12   4  16       11.96       12.51      2.64 o 
   1   5  16       18.97       13.64      1.35 o 
   2   5  16      320.38      304.60      4.90 o 
   3   5  16       19.13       10.24      2.44 o 
   4   5  16       68.65       63.94      2.65 o 
   5   5  16      121.98      121.29      4.24 o 
   6   5  16        0.47        2.43      1.55 o 
   7   5  16      125.97      128.61      5.29 o 
   8   5  16       11.91        6.76      2.15 o 
   9   5  16        4.91        1.58      2.04 o 
  10   5  16        6.38        9.19      2.33 o 
  11   5  16       15.10       18.37      2.76 o 
   0   6  16       23.15       22.16      2.51 o 
   1   6  16        4.49        3.99      1.34 o 
   2   6  16       18.12       22.30      2.00 o 
   3   6  16       42.79       35.66      2.33 o 
   4   6  16        8.04        9.62      1.88 o 
   5   6  16       28.77       27.45      2.71 o 
   6   6  16       27.82       29.69      3.10 o 
   7   6  16        9.06        8.42      2.46 o 
   8   6  16       10.31       12.28      2.71 o 
   9   6  16        0.02       -0.21      2.15 o 
  10   6  16        1.08        4.40      2.48 o 
   1   7  16        5.02        5.47      1.71 o 
   2   7  16       80.86       71.77      3.40 o 
   3   7  16        5.62        6.40      1.87 o 
   4   7  16        4.75        3.74      1.88 o 
   5   7  16        0.23       -1.46      1.94 o 
   6   7  16        0.12        0.43      2.91 o 
   7   7  16       26.06       31.13      3.53 o 
   8   7  16        0.84        6.84      2.69 o 
   0   8  16       53.21       40.88      4.95 o 
   1   8  16        0.26       -1.39      2.21 o 
   2   8  16       11.38       17.64      2.42 o 
   3   8  16        9.43        7.06      2.29 o 
   4   8  16        0.02        0.34      2.17 o 
   5   8  16        3.58        3.63      2.57 o 
   6   8  16       10.72       12.39      2.97 o 
   1   1  17        0.04        2.50      1.10 o 
   2   1  17        0.62        1.30      0.70 o 
   3   1  17      148.93      149.09      2.32 o 
   4   1  17        8.29        5.75      0.83 o 
   5   1  17       31.12       32.50      1.35 o 
   6   1  17      330.43      353.98      5.20 o 
   7   1  17       61.11       62.43      1.98 o 
   8   1  17      179.33      166.13      3.61 o 
   9   1  17        6.43        6.03      1.34 o 
  10   1  17       53.78       55.12      3.55 o 
  11   1  17       35.08       38.21      2.97 o 
  12   1  17        1.49       -2.23      2.23 o 
  13   1  17       26.96       17.57      6.78 o 
   0   2  17        5.47        3.84      1.14 o 
   1   2  17       21.22       21.98      1.18 o 
   2   2  17       78.45       85.64      2.03 o 
   3   2  17      193.13      187.17      3.27 o 
   4   2  17       13.36       19.26      1.14 o 
   5   2  17      921.63      884.51      8.60 o 
   6   2  17      748.41      740.63      8.12 o 
   7   2  17        9.16        6.79      1.18 o 
   8   2  17       19.21       18.39      1.51 o 
   9   2  17        1.10       -1.16      1.16 o 
  10   2  17       17.89       20.05      2.28 o 
  11   2  17        5.99        8.13      2.28 o 
  12   2  17        1.00        1.43      2.80 o 
  13   2  17        6.68        3.98      2.82 o 
   1   3  17      190.41      179.96      3.02 o 
   2   3  17      112.87      114.66      2.43 o 
   3   3  17      930.96      864.78      8.47 o 
   4   3  17      425.69      427.29      5.64 o 
   5   3  17      103.62      104.02      3.24 o 
   6   3  17       10.72       15.08      1.54 o 
   7   3  17      161.04      148.44      5.26 o 
   8   3  17       41.54       40.42      2.22 o 
   9   3  17       49.93       42.64      2.79 o 
  10   3  17       36.74       33.88      2.60 o 
  11   3  17       12.96       12.28      2.34 o 
  12   3  17        0.36        3.07      2.46 o 
   0   4  17       17.26       19.43      1.90 o 
   1   4  17        9.57       10.70      1.16 o 
   2   4  17      482.34      450.16      5.52 o 
   3   4  17      447.19      432.20      5.87 o 
   4   4  17      354.90      354.67      6.14 o 
   5   4  17      731.93      713.64      8.99 o 
   6   4  17        1.35        0.89      1.43 o 
   7   4  17       19.91       24.62      2.18 o 
   8   4  17        5.24        4.66      2.22 o 
   9   4  17       13.42       15.95      2.25 o 
  10   4  17       16.20       17.48      2.45 o 
  11   4  17       13.49       14.37      3.43 o 
   1   5  17       24.79       22.06      1.55 o 
   2   5  17      365.38      337.66      5.25 o 
   3   5  17      109.69      110.20      4.47 o 
   4   5  17        2.74        4.49      1.46 o 
   5   5  17       54.31       46.05      3.29 o 
   6   5  17        0.01        0.10      1.50 o 
   7   5  17        6.64       11.31      2.24 o 
   8   5  17       26.45       28.94      2.75 o 
   9   5  17        0.16        0.71      1.85 o 
  10   5  17        8.23       10.26      2.55 o 
  11   5  17        0.97       -1.28      1.96 o 
   0   6  17      140.49      136.30      4.59 o 
   1   6  17       10.03        9.17      1.54 o 
   2   6  17       32.49       32.64      2.26 o 
   3   6  17       24.01       24.42      2.13 o 
   4   6  17        5.07        4.28      1.72 o 
   5   6  17        5.45        1.90      1.78 o 
   6   6  17       40.10       35.90      2.98 o 
   7   6  17      124.37      144.28      5.11 o 
   8   6  17       76.22       83.97      4.22 o 
   9   6  17        0.17        1.00      2.09 o 
   1   7  17        0.02        0.09      1.53 o 
   2   7  17        7.72        7.88      2.21 o 
   3   7  17        0.00       -1.16      1.66 o 
   4   7  17        0.86       -0.79      1.71 o 
   5   7  17        9.94       10.24      2.41 o 
   6   7  17        8.87       11.02      2.77 o 
   7   7  17        9.49       12.10      2.89 o 
   8   7  17        9.54       16.39      3.30 o 
   0   8  17        9.65        9.81      3.63 o 
   1   8  17        0.72        1.19      2.39 o 
   2   8  17        0.07       -1.32      1.87 o 
   3   8  17        2.21        2.09      2.44 o 
   4   8  17        0.12        1.02      2.08 o 
   5   8  17        1.01        0.03      2.22 o 
   0   0  18     2071.98     2153.64     31.36 o 
   1   0  18      516.61      506.95      6.93 o 
   2   0  18      336.66      317.87      5.11 o 
   3   0  18       47.43       41.07      1.87 o 
   4   0  18        5.86        6.51      1.03 o 
   5   0  18        0.15       -0.84      0.96 o 
   6   0  18       36.94       39.80      2.12 o 
   7   0  18      360.48      337.71      6.69 o 
   8   0  18     1287.64     1268.33     16.63 o 
   9   0  18       23.80       15.85      2.55 o 
  10   0  18       21.06       15.14      3.59 o 
  11   0  18        0.00       -2.38      2.50 o 
  12   0  18       24.92       11.72      6.93 o 
  13   0  18       13.57        6.20      7.22 o 
   1   1  18       41.72       38.49      1.28 o 
   2   1  18      419.92      417.19      4.54 o 
   3   1  18       36.31       40.66      1.39 o 
   4   1  18       76.02       74.10      1.86 o 
   5   1  18      238.34      227.72      3.30 o 
   6   1  18       12.00       11.62      1.16 o 
   7   1  18        5.38        4.06      1.06 o 
   8   1  18        0.14        1.28      1.07 o 
   9   1  18      149.07      141.15      4.03 o 
  10   1  18        3.76        2.15      1.60 o 
  11   1  18        8.61        4.85      2.01 o 
  12   1  18        0.13       -2.22      2.22 o 
  13   1  18        8.51        3.65      4.88 o 
   0   2  18       19.33       20.99      1.68 o 
   1   2  18       13.89       17.13      1.13 o 
   2   2  18      401.82      393.12      4.76 o 
   3   2  18      215.71      221.07      3.38 o 
   4   2  18       62.91       62.62      1.81 o 
   5   2  18      632.58      614.20      6.70 o 
   6   2  18       31.28       29.77      1.59 o 
   7   2  18      104.41      102.64      3.17 o 
   8   2  18        1.34        2.10      1.03 o 
   9   2  18        0.78       -0.16      1.08 o 
  10   2  18        0.45        0.77      1.70 o 
  11   2  18       14.27       10.63      2.50 o 
  12   2  18       74.84       74.26      4.15 o 
   1   3  18      119.61      121.39      2.54 o 
   2   3  18       36.06       40.43      1.74 o 
   3   3  18       88.70       89.67      2.30 o 
   4   3  18        0.31        1.98      1.11 o 
   5   3  18        7.16        9.11      1.51 o 
   6   3  18       19.45       18.76      1.83 o 
   7   3  18        1.22        1.54      1.22 o 
   8   3  18        0.27       -1.04      1.04 o 
   9   3  18        2.26        3.99      1.74 o 
  10   3  18       12.66       10.80      2.38 o 
  11   3  18       47.48       52.19      3.81 o 
  12   3  18        2.26        5.08      2.52 o 
   0   4  18      107.17      106.18      3.54 o 
   1   4  18        1.97        1.12      0.93 o 
   2   4  18        8.53        6.14      1.12 o 
   3   4  18      261.89      246.28      4.52 o 
   4   4  18        4.89        6.69      1.68 o 
   5   4  18      160.08      172.41      4.00 o 
   6   4  18      231.16      230.76      5.80 o 
   7   4  18       16.88       12.55      1.72 o 
   8   4  18        0.49       -0.22      1.71 o 
   9   4  18        0.62       -1.66      1.66 o 
  10   4  18       15.58       20.17      2.63 o 
  11   4  18        0.08       -0.48      2.04 o 
   1   5  18       18.14       13.77      1.45 o 
   2   5  18       20.36       26.72      1.87 o 
   3   5  18       45.66       42.15      2.62 o 
   4   5  18        0.04       -1.23      1.23 o 
   5   5  18       17.22       22.10      2.27 o 
   6   5  18      125.30      120.79      4.43 o 
   7   5  18       36.00       44.38      3.15 o 
   8   5  18       21.99       23.94      2.68 o 
   9   5  18        1.32        1.62      2.39 o 
  10   5  18        7.00        2.98      2.16 o 
   0   6  18      529.78      521.85      9.49 o 
   1   6  18        6.90        3.21      1.40 o 
   2   6  18       68.88       66.09      2.91 o 
   3   6  18        2.52        0.84      1.29 o 
   4   6  18      112.34      114.20      4.03 o 
   5   6  18        0.07       -1.91      1.91 o 
   6   6  18       45.07       60.97      3.64 o 
   7   6  18       37.53       40.48      3.87 o 
   8   6  18       83.36       95.69      4.47 o 
   9   6  18       11.90        9.89      2.48 o 
   1   7  18       50.83       52.47      2.83 o 
   2   7  18       15.67       18.69      2.19 o 
   3   7  18        1.55       -0.81      1.71 o 
   4   7  18       13.50       14.00      2.24 o 
   5   7  18        1.61        3.64      2.14 o 
   6   7  18       11.16       11.55      2.57 o 
   7   7  18        4.36        1.46      2.59 o 
   0   8  18       94.87      114.01      7.26 o 
   1   8  18        0.04        0.12      2.46 o 
   2   8  18       16.15       25.39      2.71 o 
   3   8  18       10.26        9.36      2.49 o 
   4   8  18        5.90        5.41      2.42 o 
   1   1  19      312.20      307.86      3.78 o 
   2   1  19      290.25      336.47      4.21 o 
   3   1  19       23.34       23.69      1.19 o 
   4   1  19       41.67       38.71      1.47 o 
   5   1  19      552.42      533.74      5.73 o 
   6   1  19       39.35       40.35      1.70 o 
   7   1  19      105.19      105.65      3.10 o 
   8   1  19        5.46        3.97      1.24 o 
   9   1  19        0.02        0.68      1.11 o 
  10   1  19        8.29       10.86      1.91 o 
  11   1  19       12.39        7.13      2.35 o 
  12   1  19        0.22       -1.17      2.53 o 
   0   2  19      129.87      115.30      3.41 o 
   1   2  19        1.21        2.97      0.82 o 
   2   2  19       91.43       89.03      2.28 o 
   3   2  19        1.94        2.61      0.87 o 
   4   2  19      307.70      294.50      4.17 o 
   5   2  19       51.18       46.47      1.96 o 
   6   2  19       30.16       33.92      1.68 o 
   7   2  19       13.01       10.36      1.50 o 
   8   2  19       30.41       33.70      1.89 o 
   9   2  19        8.65        5.61      1.62 o 
  10   2  19        0.00       -0.78      1.57 o 
  11   2  19       36.43       40.51      3.19 o 
  12   2  19        4.06        6.00      2.45 o 
   1   3  19      104.37       97.91      2.35 o 
   2   3  19       79.24       81.53      2.22 o 
   3   3  19      156.36      159.13      3.03 o 
   4   3  19      809.69      797.75      8.81 o 
   5   3  19      666.39      659.54      8.38 o 
   6   3  19      228.13      229.86      5.21 o 
   7   3  19      134.79      124.39      3.40 o 
   8   3  19        9.69        6.19      1.82 o 
   9   3  19        7.68        7.87      1.90 o 
  10   3  19        4.92        7.52      2.48 o 
  11   3  19        8.51       13.47      2.63 o 
  12   3  19        3.99        1.25      2.60 o 
   0   4  19        2.06        0.92      1.33 o 
   1   4  19       54.90       58.27      2.03 o 
   2   4  19        0.01        0.76      0.97 o 
   3   4  19      475.49      469.67      6.69 o 
   4   4  19      218.18      230.19      4.63 o 
   5   4  19      221.45      212.89      5.57 o 
   6   4  19       16.19       11.63      2.21 o 
   7   4  19       48.46       53.06      3.49 o 
   8   4  19       36.63       48.50      3.38 o 
   9   4  19        0.05       -0.39      1.68 o 
  10   4  19        0.05       -1.43      1.86 o 
  11   4  19        0.07        1.20      2.24 o 
   1   5  19        0.12       -0.25      1.14 o 
   2   5  19       23.55       15.16      1.58 o 
   3   5  19      136.06      118.85      3.51 o 
   4   5  19      113.09      107.69      3.75 o 
   5   5  19        0.73       -0.17      1.51 o 
   6   5  19       88.79       97.62      4.13 o 
   7   5  19       20.93       16.47      2.43 o 
   8   5  19        0.65        3.35      2.05 o 
   9   5  19        8.12        8.46      2.85 o 
  10   5  19       23.07       21.83      2.96 o 
   0   6  19        0.52        3.82      1.85 o 
   1   6  19       25.51       25.51      2.00 o 
   2   6  19       41.93       35.69      2.39 o 
   3   6  19       17.79       16.23      2.01 o 
   4   6  19       11.82        8.66      2.05 o 
   5   6  19       14.00       15.03      2.45 o 
   6   6  19       25.40       27.96      3.36 o 
   7   6  19       38.12       52.68      3.61 o 
   8   6  19       11.92       16.42      4.17 o 
   1   7  19       11.01       10.01      1.95 o 
   2   7  19        4.19       13.14      2.06 o 
   3   7  19        0.74       -1.54      1.63 o 
   4   7  19        4.41        6.38      2.09 o 
   5   7  19        6.79        5.82      2.31 o 
   6   7  19       31.25       31.58      3.26 o 
   7   7  19        6.80       16.23      2.92 o 
   0   8  19       49.00       53.79      5.73 o 
   1   8  19        1.40       -0.05      2.42 o 
   2   8  19       16.40       16.63      2.89 o 
   3   8  19        0.15       -0.39      2.16 o 
   0   0  20        0.04       -1.21      1.21 o 
   1   0  20       38.55       40.08      2.25 o 
   2   0  20      308.77      311.70      5.27 o 
   3   0  20      492.55      479.86      7.03 o 
   4   0  20        0.95        3.52      1.47 o 
   5   0  20      283.66      286.77      6.46 o 
   6   0  20       36.51       39.82      2.35 o 
   7   0  20       63.46       60.25      3.66 o 
   8   0  20       33.18       37.12      2.82 o 
   9   0  20        5.22        3.75      2.36 o 
  10   0  20       34.71       29.84      3.60 o 
  11   0  20        2.06        0.10      2.56 o 
  12   0  20       20.31       23.09      7.19 o 
   1   1  20      101.63      109.19      2.37 o 
   2   1  20      546.58      554.92      6.01 o 
   3   1  20       11.90       13.02      1.12 o 
   4   1  20       57.75       54.50      1.74 o 
   5   1  20        7.03        7.22      1.09 o 
   6   1  20        8.56        8.55      1.21 o 
   7   1  20        9.54        7.36      1.12 o 
   8   1  20       38.29       35.91      2.52 o 
   9   1  20       10.48        5.81      1.73 o 
  10   1  20       38.38       43.59      2.87 o 
  11   1  20       12.04       10.76      2.54 o 
  12   1  20        0.13       -2.52      2.52 o 
   0   2  20        7.42        7.06      1.36 o 
   1   2  20       26.02       25.12      1.36 o 
   2   2  20      100.25       88.94      2.36 o 
   3   2  20      322.35      302.69      4.24 o 
   4   2  20      177.78      174.70      3.23 o 
   5   2  20      358.58      361.32      5.19 o 
   6   2  20      239.78      224.85      4.03 o 
   7   2  20        5.92        8.47      1.64 o 
   8   2  20      108.82      109.11      3.02 o 
   9   2  20        8.95        3.01      1.67 o 
  10   2  20        0.02        1.02      1.76 o 
  11   2  20        4.72       11.10      2.54 o 
  12   2  20       21.67       25.02      3.09 o 
   1   3  20       22.17       17.81      1.53 o 
   2   3  20        2.36        3.50      1.01 o 
   3   3  20        8.13        6.10      1.14 o 
   4   3  20       33.88       37.36      1.90 o 
   5   3  20       16.85       20.51      1.88 o 
   6   3  20       35.41       28.63      2.16 o 
   7   3  20       43.52       45.43      2.34 o 
   8   3  20        0.56       -0.61      1.39 o 
   9   3  20        0.00        0.09      1.66 o 
  10   3  20        0.05       -0.72      1.85 o 
  11   3  20        7.60        6.98      2.43 o 
   0   4  20      187.09      174.39      4.67 o 
   1   4  20       70.32       65.50      2.16 o 
   2   4  20        3.21        5.13      1.12 o 
   3   4  20       31.23       29.25      1.95 o 
   4   4  20      275.46      266.54      5.07 o 
   5   4  20      212.99      196.12      4.74 o 
   6   4  20       58.61       55.68      3.87 o 
   7   4  20       32.55       38.33      2.60 o 
   8   4  20        0.79       -0.73      1.71 o 
   9   4  20        0.00       -1.66      1.66 o 
  10   4  20        0.06        1.08      1.94 o 
   1   5  20       14.65        7.19      1.43 o 
   2   5  20       16.91       16.39      1.69 o 
   3   5  20       30.01       25.19      2.21 o 
   4   5  20       14.32       13.19      1.83 o 
   5   5  20        0.48        1.24      1.59 o 
   6   5  20        2.15       -0.72      1.56 o 
   7   5  20        0.49       -0.04      1.89 o 
   8   5  20       43.05       55.39      3.53 o 
   9   5  20       12.81       14.49      2.51 o 
   0   6  20       18.52       18.67      2.39 o 
   1   6  20       10.37       10.58      1.68 o 
   2   6  20       23.95       26.57      2.25 o 
   3   6  20       11.89       12.31      2.06 o 
   4   6  20       17.30       18.13      2.33 o 
   5   6  20       14.40       13.08      2.22 o 
   6   6  20       85.87       85.68      5.04 o 
   7   6  20       14.71       22.66      3.54 o 
   8   6  20        4.53        6.38      2.43 o 
   1   7  20        1.48        0.98      1.69 o 
   2   7  20       23.76       30.08      2.51 o 
   3   7  20        6.62        7.25      2.22 o 
   4   7  20       15.16       15.14      2.42 o 
   5   7  20        0.65        2.42      2.20 o 
   6   7  20       21.51       28.49      3.23 o 
   0   8  20        0.88       -0.31      3.18 o 
   1   8  20       12.78       16.94      3.47 o 
   2   8  20        0.50        3.60      2.45 o 
   1   1  21      269.78      261.98      4.50 o 
   2   1  21        6.16        6.14      0.91 o 
   3   1  21      321.38      322.40      4.41 o 
   4   1  21       53.87       55.65      1.87 o 
   5   1  21       71.14       78.88      2.15 o 
   6   1  21      225.55      233.65      3.87 o 
   7   1  21       76.93       71.69      2.41 o 
   8   1  21       21.08       18.25      1.69 o 
   9   1  21       45.28       37.48      2.26 o 
  10   1  21        9.97       10.17      2.11 o 
  11   1  21        0.22       -2.02      2.02 o 
  12   1  21        0.78        1.48      2.97 o 
   0   2  21       40.05       50.39      2.53 o 
   1   2  21        1.71        1.30      0.84 o 
   2   2  21       69.11       59.35      2.04 o 
   3   2  21        1.89        1.02      0.94 o 
   4   2  21       36.01       37.77      1.73 o 
   5   2  21      377.59      415.09      5.76 o 
   6   2  21       16.10       15.00      1.60 o 
   7   2  21      240.39      242.56      6.36 o 
   8   2  21       82.18       76.17      3.97 o 
   9   2  21       12.22       10.80      1.90 o 
  10   2  21       14.39       18.32      2.56 o 
  11   2  21       36.80       32.98      3.13 o 
   1   3  21      206.12      212.21      3.62 o 
   2   3  21       78.33       74.39      2.25 o 
   3   3  21       58.98       56.44      2.21 o 
   4   3  21       10.53        9.08      1.39 o 
   5   3  21       98.11       95.66      3.79 o 
   6   3  21        0.37        0.60      1.31 o 
   7   3  21        5.63        7.15      1.55 o 
   8   3  21        0.04       -0.89      1.42 o 
   9   3  21        0.03       -0.60      1.72 o 
  10   3  21        8.28        9.91      2.96 o 
  11   3  21       33.54       39.16      3.86 o 
   0   4  21      158.15      157.76      4.62 o 
   1   4  21      209.12      188.15      3.53 o 
   2   4  21      150.15      133.56      3.01 o 
   3   4  21      192.21      190.58      3.93 o 
   4   4  21       75.20       64.68      2.74 o 
   5   4  21      109.07       99.02      3.32 o 
   6   4  21       65.73       65.32      2.82 o 
   7   4  21       55.99       52.18      2.92 o 
   8   4  21        0.65        3.10      1.89 o 
   9   4  21        3.20        2.59      2.00 o 
  10   4  21        0.04       -0.16      1.87 o 
   1   5  21       59.34       55.79      2.23 o 
   2   5  21       50.99       48.61      2.33 o 
   3   5  21       33.38       37.25      2.70 o 
   4   5  21       74.75       69.78      3.01 o 
   5   5  21        0.01        1.61      1.68 o 
   6   5  21       19.03       14.41      2.12 o 
   7   5  21       10.64       12.23      2.40 o 
   8   5  21        0.05        2.98      2.41 o 
   9   5  21       31.08       36.16      3.22 o 
   0   6  21        1.51        5.98      2.65 o 
   1   6  21       59.19       52.63      2.56 o 
   2   6  21        1.26       -1.14      1.50 o 
   3   6  21        7.16        8.35      1.90 o 
   4   6  21       21.94       22.30      2.47 o 
   5   6  21        0.01        1.07      1.95 o 
   6   6  21       38.49       42.11      3.42 o 
   7   6  21        7.47       10.87      2.48 o 
   1   7  21        4.26        3.37      1.97 o 
   2   7  21       19.30       24.19      2.43 o 
   3   7  21        0.07       -0.92      1.90 o 
   4   7  21        2.71        2.46      1.98 o 
   5   7  21       17.49       26.08      3.09 o 
   0   0  22      660.30      587.01     14.48 o 
   1   0  22       18.73       19.14      1.80 o 
   2   0  22      139.41      145.39      4.00 o 
   3   0  22       10.27       14.74      1.72 o 
   4   0  22      126.07      139.60      5.56 o 
   5   0  22        6.10       10.36      1.59 o 
   6   0  22        2.73        4.60      1.55 o 
   7   0  22        0.93        3.11      1.68 o 
   8   0  22       10.14       11.70      2.19 o 
   9   0  22        8.14       13.58      2.63 o 
  10   0  22        0.92       -0.66      2.03 o 
  11   0  22        0.02       -1.70      2.62 o 
   1   1  22       54.73       52.71      1.93 o 
   2   1  22        3.04        2.20      0.86 o 
   3   1  22      304.25      304.11      4.35 o 
   4   1  22      532.78      542.63      6.32 o 
   5   1  22      187.35      189.89      3.46 o 
   6   1  22      101.79      104.12      2.68 o 
   7   1  22       74.83       74.91      2.67 o 
   8   1  22       13.11       12.24      1.69 o 
   9   1  22       45.12       41.15      2.36 o 
  10   1  22        1.33        2.76      1.81 o 
  11   1  22        1.79        1.05      2.29 o 
   0   2  22       26.26       24.86      2.06 o 
   1   2  22        0.15       -0.85      0.85 o 
   2   2  22       92.68       88.59      2.35 o 
   3   2  22       65.26       59.14      2.05 o 
   4   2  22       20.16       21.51      1.49 o 
   5   2  22       48.99       49.62      2.15 o 
   6   2  22       55.86       56.88      2.47 o 
   7   2  22        1.99        4.02      1.39 o 
   8   2  22        2.01        4.33      1.38 o 
   9   2  22        9.30       11.11      1.97 o 
  10   2  22        3.25        5.65      2.14 o 
  11   2  22        1.63        2.05      2.66 o 
   1   3  22       61.62       62.91      2.68 o 
   2   3  22        0.34       -0.45      0.97 o 
   3   3  22        4.50        2.92      1.09 o 
   4   3  22      153.02      156.38      3.50 o 
   5   3  22      250.96      243.85      4.83 o 
   6   3  22       79.27       86.83      3.54 o 
   7   3  22       92.37       89.16      3.42 o 
   8   3  22        7.14        9.79      1.85 o 
   9   3  22        5.26        6.01      2.01 o 
  10   3  22        7.04        8.56      2.45 o 
   0   4  22        0.84        0.65      1.75 o 
   1   4  22       14.66       13.08      1.41 o 
   2   4  22       13.25       15.20      1.48 o 
   3   4  22      110.66      107.71      3.09 o 
   4   4  22       23.20       22.30      1.98 o 
   5   4  22        3.66        5.84      1.62 o 
   6   4  22      121.38      112.13      4.88 o 
   7   4  22       33.15       27.71      2.46 o 
   8   4  22       16.16       20.60      2.60 o 
   9   4  22        0.70       -1.59      1.98 o 
  10   4  22        0.87       -1.66      2.01 o 
   1   5  22       79.19       74.96      2.54 o 
   2   5  22        4.94        1.96      1.34 o 
   3   5  22       95.94       90.33      3.49 o 
   4   5  22      261.50      255.63      5.35 o 
   5   5  22       73.49       66.93      3.30 o 
   6   5  22       15.74       10.03      2.08 o 
   7   5  22       10.64       15.32      2.55 o 
   8   5  22       10.21       10.86      2.66 o 
   0   6  22       35.57       35.77      3.60 o 
   1   6  22       15.63       14.54      2.00 o 
   2   6  22        0.33       -0.25      1.43 o 
   3   6  22        0.55       -0.68      1.63 o 
   4   6  22        0.11       -1.68      1.68 o 
   5   6  22       12.35       16.41      2.44 o 
   6   6  22        3.77        6.33      2.58 o 
   7   6  22        4.92        1.68      2.18 o 
   1   7  22       67.20       65.39      3.73 o 
   2   7  22        3.70       -0.27      1.76 o 
   3   7  22        3.68        7.21      2.36 o 
   4   7  22        3.12        2.03      2.23 o 
   1   1  23      148.97      137.41      2.85 o 
   2   1  23       18.20       18.65      1.36 o 
   3   1  23       73.71       81.92      2.46 o 
   4   1  23       10.09        9.79      1.29 o 
   5   1  23        4.74        7.97      1.29 o 
   6   1  23      105.04      111.15      3.13 o 
   7   1  23        8.80        7.88      1.50 o 
   8   1  23        0.01       -0.58      1.14 o 
   9   1  23       25.70       19.66      2.01 o 
  10   1  23       17.23       17.88      2.41 o 
  11   1  23       24.52       30.79      3.35 o 
   0   2  23        2.14       -0.10      1.23 o 
   1   2  23        2.10       -0.16      0.92 o 
   2   2  23        0.04       -0.69      0.87 o 
   3   2  23      402.15      399.09      5.31 o 
   4   2  23       64.61       65.20      2.22 o 
   5   2  23       52.52       50.80      2.23 o 
   6   2  23      114.65      123.46      3.44 o 
   7   2  23       22.73       22.45      2.00 o 
   8   2  23       19.73       22.89      1.95 o 
   9   2  23       10.57       11.38      2.14 o 
  10   2  23       34.40       37.12      4.27 o 
   1   3  23       40.14       43.35      1.90 o 
   2   3  23       23.34       25.59      1.66 o 
   3   3  23       68.53       63.51      2.28 o 
   4   3  23      239.49      232.78      4.37 o 
   5   3  23       47.22       47.84      2.46 o 
   6   3  23       52.39       51.90      3.13 o 
   7   3  23        1.36        1.25      1.36 o 
   8   3  23        5.38        4.03      1.73 o 
   9   3  23        1.00       -1.78      1.83 o 
  10   3  23        0.49        1.85      2.14 o 
   0   4  23       18.14       11.57      2.00 o 
   1   4  23       99.40       94.85      2.70 o 
   2   4  23       11.96       13.46      1.49 o 
   3   4  23        4.57        0.72      1.26 o 
   4   4  23       63.05       60.04      2.76 o 
   5   4  23       87.13       90.81      3.30 o 
   6   4  23       47.66       40.38      3.45 o 
   7   4  23        1.58        2.21      1.71 o 
   8   4  23        0.18        0.55      2.57 o 
   9   4  23        0.03        0.06      1.94 o 
   1   5  23       60.85       50.79      2.43 o 
   2   5  23      114.36      119.16      3.41 o 
   3   5  23        4.55        6.35      1.70 o 
   4   5  23       47.02       45.52      2.67 o 
   5   5  23        0.25        0.17      1.64 o 
   6   5  23        2.79        4.01      1.85 o 
   7   5  23       50.50       62.36      3.74 o 
   8   5  23       34.55       40.18      3.38 o 
   0   6  23        8.90        9.82      2.75 o 
   1   6  23       10.80       14.11      2.03 o 
   2   6  23        2.23        2.21      1.69 o 
   3   6  23       18.67       23.38      2.32 o 
   4   6  23        0.49        3.47      1.96 o 
   5   6  23      191.84      206.20      5.63 o 
   6   6  23       43.26       54.28      3.76 o 
   1   7  23        1.34        5.17      2.12 o 
   2   7  23        0.21        1.88      1.84 o 
   3   7  23       26.99       36.96      4.14 o 
   0   0  24      519.93      464.17     12.84 o 
   1   0  24      159.25      163.28      5.03 o 
   2   0  24      163.50      158.05      4.98 o 
   3   0  24      206.01      218.83      5.26 o 
   4   0  24       71.64       74.57      3.32 o 
   5   0  24      113.81      130.56      4.22 o 
   6   0  24        0.00       -1.54      1.54 o 
   7   0  24       79.18       92.69      6.77 o 
   8   0  24        0.24        4.44      2.16 o 
   9   0  24       56.74       63.55      4.31 o 
  10   0  24        0.10        1.01      2.34 o 
   1   1  24        8.39        7.01      1.16 o 
   2   1  24       63.13       62.93      2.12 o 
   3   1  24       72.57       73.95      2.57 o 
   4   1  24       57.44       59.82      2.28 o 
   5   1  24       71.46       69.13      2.43 o 
   6   1  24        0.93        0.41      1.20 o 
   7   1  24        2.55        3.07      1.40 o 
   8   1  24        5.82        5.34      1.71 o 
   9   1  24       15.61       17.11      2.27 o 
  10   1  24        8.84       10.99      2.38 o 
   0   2  24       14.86       11.39      1.82 o 
   1   2  24        2.14        0.46      0.95 o 
   2   2  24       69.87       70.52      2.29 o 
   3   2  24        1.47        2.01      1.07 o 
   4   2  24        2.36        3.64      1.23 o 
   5   2  24       98.11       98.89      2.94 o 
   6   2  24      354.21      358.75      6.04 o 
   7   2  24       65.42       62.27      2.74 o 
   8   2  24       44.52       38.66      2.57 o 
   9   2  24        2.40        1.59      1.82 o 
  10   2  24        0.29        0.63      2.04 o 
   1   3  24       58.56       63.43      2.39 o 
   2   3  24       25.71       26.50      1.85 o 
   3   3  24        5.60        6.21      1.39 o 
   4   3  24       23.51       26.60      1.84 o 
   5   3  24       23.58       18.08      1.91 o 
   6   3  24       20.71       19.46      2.08 o 
   7   3  24       24.66       25.10      2.17 o 
   8   3  24        0.31        0.50      1.60 o 
   9   3  24        4.49        3.15      1.91 o 
   0   4  24      148.85      139.65      4.59 o 
   1   4  24       26.30       23.84      2.10 o 
   2   4  24        1.22        1.40      1.27 o 
   3   4  24       10.37       10.93      1.62 o 
   4   4  24       69.00       67.23      2.95 o 
   5   4  24       52.00       58.22      2.82 o 
   6   4  24       39.50       43.74      2.63 o 
   7   4  24        2.56        0.78      1.69 o 
   8   4  24        1.50       -0.09      1.71 o 
   9   4  24        1.95        1.68      2.16 o 
   1   5  24       23.63       23.00      1.95 o 
   2   5  24        0.27       -0.56      1.34 o 
   3   5  24        0.42        0.17      1.53 o 
   4   5  24        1.48        2.80      1.66 o 
   5   5  24        4.74        9.55      2.13 o 
   6   5  24        0.19        2.03      1.88 o 
   7   5  24       15.19       14.05      2.53 o 
   0   6  24        5.37        3.91      2.84 o 
   1   6  24       33.55       35.94      2.59 o 
   2   6  24        0.01       -1.05      1.54 o 
   3   6  24        7.49        7.64      1.96 o 
   4   6  24        0.03        0.50      1.94 o 
   5   6  24        8.06        7.53      2.24 o 
   1   7  24       15.00       11.97      2.53 o 
   1   1  25        2.46        2.51      1.10 o 
   2   1  25       77.55       78.94      2.54 o 
   3   1  25       10.30        7.93      1.26 o 
   4   1  25      226.72      218.14      5.69 o 
   5   1  25       19.03       22.42      2.04 o 
   6   1  25        9.14       11.05      1.62 o 
   7   1  25        0.48        1.31      1.47 o 
   8   1  25        0.12        1.40      2.22 o 
   9   1  25        3.78        0.08      1.70 o 
  10   1  25        2.00        3.17      2.47 o 
   0   2  25      124.36      130.96      4.31 o 
   1   2  25       74.31       81.30      2.61 o 
   2   2  25        4.34        5.81      1.22 o 
   3   2  25       37.62       36.47      2.47 o 
   4   2  25        0.02       -0.89      1.16 o 
   5   2  25        9.18        9.63      1.53 o 
   6   2  25      135.24      158.58      4.23 o 
   7   2  25       34.26       40.13      2.48 o 
   8   2  25        3.45        7.31      1.86 o 
   9   2  25       26.67       33.50      3.32 o 
   1   3  25      174.61      169.16      3.51 o 
   2   3  25       85.24       77.97      2.54 o 
   3   3  25       14.38       12.05      1.55 o 
   4   3  25       91.15       88.85      2.93 o 
   5   3  25       38.76       35.96      2.41 o 
   6   3  25       21.26       24.25      2.33 o 
   7   3  25        5.75        5.50      1.65 o 
   8   3  25        7.29        2.10      2.08 o 
   9   3  25       31.30       32.34      2.85 o 
   0   4  25       53.40       57.76      3.77 o 
   1   4  25       15.53       15.70      1.60 o 
   2   4  25       13.48       11.55      1.72 o 
   3   4  25        1.60        0.59      1.29 o 
   4   4  25        0.00       -0.17      1.40 o 
   5   4  25       26.45       26.02      2.26 o 
   6   4  25       12.18        5.83      1.81 o 
   7   4  25        5.16        8.03      2.01 o 
   8   4  25        2.83        5.21      1.95 o 
   1   5  25        2.89        1.22      1.62 o 
   2   5  25       44.65       41.86      2.62 o 
   3   5  25        2.21        3.26      1.64 o 
   4   5  25       47.83       43.93      2.71 o 
   5   5  25        8.56        3.01      1.86 o 
   6   5  25       49.38       47.06      3.15 o 
   7   5  25        0.21        3.66      2.02 o 
   0   6  25        1.01        0.15      2.27 o 
   1   6  25        1.44        1.02      1.63 o 
   2   6  25        5.38        4.89      2.11 o 
   3   6  25        0.01        0.17      1.72 o 
   4   6  25       22.06       26.19      2.77 o 
   0   0  26      298.72      297.86     11.47 o 
   1   0  26       14.05       11.72      2.60 o 
   2   0  26      101.01      114.52      4.57 o 
   3   0  26      514.37      520.32     10.38 o 
   4   0  26     1386.67     1453.82     27.89 o 
   5   0  26      176.65      181.20      5.84 o 
   6   0  26        0.76        2.90      2.27 o 
   7   0  26        6.17        6.46      2.40 o 
   8   0  26        0.12       -1.92      2.52 o 
   9   0  26        8.64        9.81      3.67 o 
   1   1  26       38.09       33.66      2.03 o 
   2   1  26       37.50       38.69      2.00 o 
   3   1  26       17.41       20.97      1.71 o 
   4   1  26       25.03       22.07      1.71 o 
   5   1  26        1.49        3.52      2.07 o 
   6   1  26       29.39       31.97      2.13 o 
   7   1  26        0.64       -0.45      1.43 o 
   8   1  26        2.18        0.93      1.57 o 
   9   1  26        0.06        0.41      1.71 o 
   0   2  26        0.09        0.95      1.98 o 
   1   2  26       44.94       45.27      2.27 o 
   2   2  26        6.39        6.11      1.27 o 
   3   2  26        9.65        8.23      1.35 o 
   4   2  26        0.11        0.31      1.16 o 
   5   2  26       24.18       21.98      1.91 o 
   6   2  26       80.33       84.82      3.30 o 
   7   2  26        1.26        5.35      1.65 o 
   8   2  26       35.89       32.31      2.60 o 
   9   2  26       38.38       47.43      3.86 o 
   1   3  26       29.23       29.86      1.97 o 
   2   3  26        2.80        1.70      1.20 o 
   3   3  26        2.43        2.17      1.32 o 
   4   3  26        9.72        9.16      1.71 o 
   5   3  26        2.93        1.47      1.47 o 
   6   3  26       43.78       50.60      2.71 o 
   7   3  26       11.96        8.48      1.75 o 
   8   3  26       29.88       26.15      4.36 o 
   0   4  26        0.34        4.96      1.93 o 
   1   4  26       62.77       60.75      2.41 o 
   2   4  26       13.71       15.37      1.89 o 
   3   4  26        0.05        0.33      1.37 o 
   4   4  26        9.95        7.61      2.08 o 
   5   4  26        0.73        0.91      1.48 o 
   6   4  26       14.13       17.02      2.33 o 
   7   4  26        4.67        3.88      1.91 o 
   1   5  26        0.33       -0.62      1.38 o 
   2   5  26        0.62        0.67      1.66 o 
   3   5  26        0.33       -0.54      1.55 o 
   4   5  26        1.67       -1.21      1.65 o 
   5   5  26        1.07        2.66      1.88 o 
   6   5  26        4.21        2.07      2.07 o 
   0   6  26        0.01       -0.76      2.28 o 
   1   6  26        2.39        2.92      1.83 o 
   2   6  26        0.25       -0.52      1.77 o 
   3   6  26       11.76        8.98      2.07 o 
   1   1  27        0.19        0.52      1.22 o 
   2   1  27      118.68      119.98      3.38 o 
   3   1  27        0.94        0.52      1.30 o 
   4   1  27        0.25        0.61      1.11 o 
   5   1  27       17.19       19.43      1.90 o 
   6   1  27        0.21        2.50      1.42 o 
   7   1  27       19.65       22.80      2.28 o 
   8   1  27        0.92        0.35      1.60 o 
   9   1  27        1.20        3.54      1.90 o 
   0   2  27      167.81      167.90      5.03 o 
   1   2  27       70.70       80.56      2.62 o 
   2   2  27       21.00       21.70      1.69 o 
   3   2  27        3.52        1.57      1.22 o 
   4   2  27        8.44        6.27      1.50 o 
   5   2  27       27.71       26.94      2.11 o 
   6   2  27       33.40       34.74      2.43 o 
   7   2  27      171.64      183.08      4.75 o 
   8   2  27        0.09       -0.39      1.62 o 
   1   3  27       26.91       24.60      1.81 o 
   2   3  27       17.41       16.65      1.61 o 
   3   3  27        2.04       -0.24      1.29 o 
   4   3  27       20.00       20.34      1.88 o 
   5   3  27       13.27       15.31      1.92 o 
   6   3  27        0.30        1.05      1.52 o 
   7   3  27       18.81       16.23      2.18 o 
   8   3  27        7.15        8.00      2.19 o 
   0   4  27      140.94      122.14      4.65 o 
   1   4  27        9.43       10.62      1.57 o 
   2   4  27       16.87       16.18      1.82 o 
   3   4  27        3.49        4.19      1.58 o 
   4   4  27        0.30        1.95      1.57 o 
   5   4  27        0.30        0.12      1.58 o 
   6   4  27        2.25        2.74      1.86 o 
   7   4  27        5.16       11.08      5.30 o 
   1   5  27       11.60        8.66      1.75 o 
   2   5  27        0.08       -0.02      1.70 o 
   3   5  27        3.92        4.02      1.78 o 
   4   5  27        5.50        6.37      1.85 o 
   5   5  27        5.70        9.23      2.19 o 
   0   6  27        8.07        6.43      2.87 o 
   1   6  27        0.03       -1.82      1.82 o 
   0   0  28        9.94       10.62      3.25 o 
   1   0  28        8.15        6.93      2.09 o 
   2   0  28       46.46       54.52      4.75 o 
   3   0  28       35.12       44.23      3.40 o 
   4   0  28        6.00       10.77      2.45 o 
   5   0  28        4.13        5.22      2.16 o 
   6   0  28       15.98       15.17      3.08 o 
   7   0  28        2.61        1.42      2.48 o 
   8   0  28        0.29        5.55      3.20 o 
   1   1  28       26.08       23.58      1.95 o 
   2   1  28       26.48       31.24      2.14 o 
   3   1  28      253.09      261.82      5.17 o 
   4   1  28       22.82       26.05      2.07 o 
   5   1  28       27.41       31.13      2.37 o 
   6   1  28        8.71        8.38      1.78 o 
   7   1  28       71.53       72.62      3.40 o 
   8   1  28        5.85        8.72      2.00 o 
   0   2  28       25.64       28.36      2.67 o 
   1   2  28        4.23        4.36      1.30 o 
   2   2  28        0.74        0.68      1.23 o 
   3   2  28        2.34        2.32      1.31 o 
   4   2  28        4.59        3.37      1.42 o 
   5   2  28       40.01       42.19      2.98 o 
   6   2  28        5.97        3.75      1.76 o 
   7   2  28       21.14       27.48      2.42 o 
   8   2  28       10.90       13.59      2.36 o 
   1   3  28       43.93       46.80      2.38 o 
   2   3  28        7.89        4.02      1.34 o 
   3   3  28       16.79       15.52      1.83 o 
   4   3  28        0.23        2.19      1.41 o 
   5   3  28       13.30       16.55      2.03 o 
   6   3  28        0.45        2.98      1.98 o 
   7   3  28       14.43       10.85      2.05 o 
   0   4  28       12.35        9.40      2.41 o 
   1   4  28        2.93        1.47      1.59 o 
   2   4  28        1.86        0.99      1.45 o 
   3   4  28        2.65        1.95      1.58 o 
   4   4  28        5.70        8.80      1.82 o 
   5   4  28        7.39        7.26      1.87 o 
   6   4  28        2.05        2.72      1.97 o 
   1   5  28        9.60        7.58      1.73 o 
   2   5  28       22.39       19.16      2.30 o 
   3   5  28        0.96        0.31      1.69 o 
   4   5  28        1.08        1.37      4.92 o 
   1   1  29        0.42       -1.25      1.25 o 
   2   1  29       91.77       92.91      3.67 o 
   3   1  29        0.89        2.90      1.46 o 
   4   1  29       18.83       18.12      1.97 o 
   5   1  29       14.83       11.80      1.96 o 
   6   1  29       11.79        9.52      2.81 o 
   7   1  29       22.54       20.74      2.71 o 
   0   2  29       38.69       45.19      3.50 o 
   1   2  29       32.58       35.42      2.31 o 
   2   2  29        6.91        8.78      1.68 o 
   3   2  29        2.04        3.49      1.38 o 
   4   2  29       66.28       64.92      2.93 o 
   5   2  29        0.48        1.39      1.48 o 
   6   2  29        0.02        2.48      1.62 o 
   7   2  29       14.36       11.29      2.22 o 
   1   3  29       22.44       19.27      1.90 o 
   2   3  29        3.00        1.67      1.34 o 
   3   3  29        4.35        3.67      1.52 o 
   4   3  29        1.09        2.19      1.65 o 
   5   3  29        3.73        3.75      1.73 o 
   6   3  29        0.85        4.43      1.80 o 
   0   4  29       28.73       16.99      2.56 o 
   1   4  29        0.12        1.61      1.51 o 
   2   4  29        1.00        0.12      1.46 o 
   3   4  29        0.29        1.35      1.58 o 
   4   4  29        9.09        7.54      1.91 o 
   5   4  29        9.19       18.24      6.32 o 
   1   5  29        1.90        1.64      1.56 o 
   0   0  30       37.77       30.81      4.46 o 
   1   0  30        0.32        5.56      2.25 o 
   2   0  30       26.29       30.44      4.41 o 
   3   0  30       87.46       96.57      4.85 o 
   4   0  30       27.84       24.32      3.00 o 
   5   0  30       14.69       13.84      3.12 o 
   6   0  30       54.83       52.62      4.54 o 
   7   0  30       79.25       77.62      5.42 o 
   1   1  30        3.74        2.32      1.53 o 
   2   1  30       50.44       59.80      2.81 o 
   3   1  30       79.14       83.09      4.33 o 
   4   1  30       15.00       14.65      2.04 o 
   5   1  30       12.99       13.37      2.06 o 
   6   1  30        0.71       -0.52      1.69 o 
   0   2  30       68.66       68.50      4.18 o 
   1   2  30        0.38        0.76      1.36 o 
   2   2  30        0.37       -0.26      1.36 o 
   3   2  30       10.86        8.99      1.88 o 
   4   2  30        8.38        8.52      1.87 o 
   5   2  30        3.90        3.66      1.70 o 
   6   2  30       17.78       23.03      2.84 o 
   1   3  30        0.01        0.76      1.34 o 
   2   3  30        0.11        0.32      1.51 o 
   3   3  30        0.05        0.10      1.47 o 
   4   3  30        1.31        3.07      1.76 o 
   5   3  30        2.02        2.84      1.77 o 
   0   4  30        3.24        4.63      2.20 o 
   1   4  30        7.66        6.07      1.79 o 
   2   4  30        0.59       -1.06      1.43 o 
   3   4  30        0.05       -1.65      1.65 o 
   1   1  31       16.45       19.24      2.11 o 
   2   1  31       16.50       19.90      2.52 o 
   3   1  31       46.42       50.42      2.76 o 
   4   1  31        7.04        7.99      1.89 o 
   5   1  31       12.71       12.41      2.09 o 
   0   2  31        7.01       11.25      2.65 o 
   1   2  31        0.71        0.49      1.44 o 
   2   2  31       14.08       15.22      1.98 o 
   3   2  31        0.49        2.76      1.71 o 
   4   2  31        0.94        1.24      1.72 o 
   5   2  31        3.16        3.85      1.98 o 
   1   3  31       14.53       11.16      1.86 o 
   2   3  31       17.21        9.46      1.90 o 
   3   3  31       22.45       23.52      2.32 o 
   4   3  31        6.33       12.49      5.30 o 
   0   0  32       10.40        5.32      3.40 o 
   1   0  32       71.31       68.75      4.51 o 
   2   0  32      121.81      134.29      8.09 o 
   3   0  32       22.84       12.41      2.85 o 
   4   0  32        0.59        0.17      2.36 o 
   1   1  32        4.18        5.04      1.68 o 
   2   1  32        0.02        1.28      1.57 o 
   3   1  32       11.03       10.53      1.92 o 
   4   1  32        0.07       -0.88      1.60 o 
   0   2  32       40.47       38.47      3.77 o 
   1   2  32       22.42       26.52      2.34 o 
   2   2  32        2.24        1.98      1.60 o 
   3   2  32        7.81        6.03      1.92 o 
   1   3  32        0.04        2.60      1.61 o 
   1   1  33       32.82       43.10      2.77 o 
   2   1  33       28.77       32.56      2.57 o 
                                                 
